# Supplementary material for: Volumetric imaging of fast cellular dynamics with deep learning enhanced bioluminescence microscopy
Source: Commun Biol. 2022 Dec 3;5:1330. doi: 10.1038/s42003-022-04292-x (PMC9719505; doi:10.1038/s42003-022-04292-x)
Supplement: Supplementary file 4 — Supplementary Data 1 [file 42003_2022_4292_MOESM4_ESM.xlsx]

## Sheet: Figure1d
x	0.1s	x	1s
0	0.567451	0	9.51344
0.65	0.464551	0.65	8.21044
1.3	2.63075	1.3	12.7354
1.95	2.28635	1.95	16.6234
2.6	1.62335	2.6	15.5894
3.25	2.62125	3.25	20.9394
3.9	3.12465	3.9	34.0704
4.55	3.23645	4.55	34.8864
5.2	3.11045	5.2	39.4344
5.85	3.55115	5.85	44.9354
6.5	7.39495	6.5	55.2224
7.15	6.09945	7.15	62.7234
7.8	5.54355	7.8	63.9524
8.45	8.28245	8.45	74.5614
9.1	7.44505	9.1	93.5204
9.75	9.12165	9.75	99.0254
10.4	10.9646	10.4	105.02
11.05	10.0131	11.05	114.781
11.7	11.2836	11.7	131.013
12.35	13.591	12.35	151.829
13	18.2241	13	160.466
13.65	17.2165	13.65	191.245
14.3	24.145	14.3	228.771
14.95	28.5527	14.95	308.857
15.6	38.9102	15.6	427.072
16.25	54.8215	16.25	554.39
16.9	68.2096	16.9	707.83
17.55	76.4785	17.55	818.123
18.2	88.1755	18.2	888.295
18.85	90.0514	18.85	918.806
19.5	85.745	19.5	930.222
20.15	87.0114	20.15	918.639
20.8	78.914	20.8	852.494
21.45	73.8211	21.45	793.836
22.1	65.4017	22.1	747.197
22.75	63.9783	22.75	712.773
23.4	58.6393	23.4	666.736
24.05	58.0437	24.05	619.32
24.7	58.7164	24.7	580.178
25.35	51.2369	25.35	550.484
26	47.4631	26	524.111
26.65	49.1306	26.65	509.327
27.3	44.8955	27.3	482.15
27.95	44.5708	27.95	482.698
28.6	39.7282	28.6	464.136
29.25	40.8945	29.25	451.018
29.9	43.3186	29.9	436.659
30.55	40.2388	30.55	423.664
31.2	39.1798	31.2	398.84
31.85	39.0963	31.85	379.627
32.5	31.9572	32.5	375.375
33.15	32.7243	33.15	363.673
33.8	33.2031	33.8	346.293
34.45	29.8117	34.45	329.566
35.1	31.9409	35.1	309.775
35.75	28.6773	35.75	293.748
36.4	24.7347	36.4	271.226
37.05	24.7757	37.05	267.812
37.7	24.7157	37.7	241.21
38.35	22.3396	38.35	236.853
39	22.1731	39	217.187
39.65	18.7821	39.65	197.677
40.3	19.3335	40.3	192.813
40.95	12.8053	40.95	180.53
41.6	14.7836	41.6	168.414
42.25	13.3583	42.25	157.198
42.9	14.3132	42.9	140.593
43.55	11.9677	43.55	135.534
44.2	12.4443	44.2	124.597
44.85	8.53735	44.85	105.184
45.5	7.11725	45.5	83.1704
46.15	6.58725	46.15	75.2754
46.8	5.55675	46.8	60.9794
47.45	4.10895	47.45	54.3564
48.1	3.65225	48.1	43.9484
48.75	2.42355	48.75	39.8764
49.4	1.63405	49.4	31.4594
50.05	2.19295	50.05	30.5274
50.7	2.61005	50.7	31.7784
51.35	2.86755	51.35	29.8094
52	3.57825	52	35.1374
52.65	3.47225	52.65	38.0164
53.3	4.91715	53.3	41.8844
53.95	5.02215	53.95	38.9444
54.6	2.59525	54.6	44.9994
55.25	7.75485	55.25	47.0824
55.9	7.39735	55.9	46.2484
56.55	5.31385	56.55	50.3744
57.2	6.11585	57.2	58.0494
57.85	3.68335	57.85	60.3994
58.5	7.06815	58.5	70.4114
59.15	8.73405	59.15	76.6564
59.8	6.94515	59.8	75.7364
60.45	9.58755	60.45	90.1834
61.1	9.22325	61.1	100.136
61.75	12.3519	61.75	111.565
62.4	13.5449	62.4	118.377
63.05	13.9446	63.05	138.619
63.7	14.8879	63.7	147.704
64.35	16.0779	64.35	160.027
65	20.3355	65	180.218
65.65	19.3466	65.65	191.329
66.3	24.2624	66.3	201.858
66.95	26.1866	66.95	228.139
67.6	22.8843	67.6	244.826
68.25	29.073	68.25	262.982
68.9	28.7154	68.9	270.728
69.55	30.0146	69.55	276.757
70.2	33.9093	70.2	282.182
70.85	33.1708	70.85	300.025
71.5	34.585	71.5	317.396
72.15	40.5442	72.15	336.161
72.8	41.7768	72.8	346.092
73.45	44.5484	73.45	395.061
74.1	50.8701	74.1	443.036
74.75	62.9846	74.75	513.385
75.4	69.0155	75.4	600.701
76.05	72.9128	76.05	686.462
76.7	81.8294	76.7	783.121
77.35	82.4933	77.35	849.611
78	83.1624	78	916.945
78.65	83.6128	78.65	932.672
79.3	63.5973	79.3	842.171
79.95	54.9074	79.95	741.302
80.6	39.5121	80.6	599.219
81.25	25.0998	81.25	411.986
81.9	23.0684	81.9	252.059
82.55	16.647	82.55	177.449
83.2	11.4908	83.2	148.812
83.85	9.82375	83.85	119.919
84.5	8.51575	84.5	99.1304
85.15	7.75645	85.15	88.3424
85.8	5.79195	85.8	68.4864
86.45	4.41105	86.45	66.0794
87.1	5.87735	87.1	54.6904
87.75	4.15205	87.75	45.8904
88.4	2.72495	88.4	37.6504
89.05	2.72365	89.05	29.5374
89.7	2.72335	89.7	22.0334
90.35	2.39735	90.35	15.4084
91	1.13375	91	13.0804
91.65	0.575551	91.65	10.5614
92.3	-0.627949	92.3	10.0284
92.95	0.577651	92.95	8.64544
93.6	-0.188249	93.6	5.45744
94.25	0.829451	94.25	7.64244
94.9	-1.77785	94.9	2.71644
95.55	-1.50195	95.55	4.42944
96.2	0.400251	96.2	0.930443
96.85	0.323051	96.85	3.25644
97.5	-0.229149	97.5	5.17244
98.15	0.356151	98.15	3.23944
98.8	0.119851	98.8	3.16744
99.45	2.14325	99.45	2.18144

## Sheet: Figure-2d
heatFL	heatFLsd	FL	Flsd	heatBL	heatBLsd	BL	Blsd
1.12616	0.129492	1.00393	0.0915182	0.945237	0.198412	0.995247	0.0168599
1.14807	0.123292	1.02183	0.0860922	0.967805	0.234514	0.996355	0.0134897
1.16486	0.113646	1.03523	0.0782603	1.00683	0.361013	0.994575	0.0127219
1.18749	0.119931	1.04935	0.0756298	1.04269	0.414118	0.996658	0.0122863
1.17912	0.117196	1.03705	0.0764079	1.05274	0.439433	0.996594	0.010301
1.16125	0.154754	1.07293	0.0714015	1.12855	0.210362	0.997961	0.00774565
1.21531	0.118732	1.06009	0.0729074	1.11051	0.2966	0.997515	0.00673859
1.20495	0.131096	1.11087	0.0999899	1.25002	0.424246	0.999603	0.00476115
1.28071	0.117403	1.11307	0.102568	1.37688	0.507745	0.998398	0.00431608
1.26232	0.142585	1.13724	0.131114	1.43	0.513458	1.00056	0.00496961
1.25445	0.21172	1.14765	0.128713	1.4407	0.577436	1.0012	0.00257152
1.30569	0.206737	1.09063	0.0731135	1.64608	0.614677	1.00115	0.00131614
1.30408	0.225864	1.14376	0.115393	1.73969	0.690568	1.00408	0.00227014
1.3036	0.221389	1.1057	0.0750948	1.88122	0.78647	1.00592	0.00252557
1.30288	0.221577	1.14326	0.102572	1.98643	0.824674	1.00306	0.00298606
1.31083	0.217689	1.14692	0.106024	2.10544	0.912307	1.00364	0.00341503
1.44797	0.323976	1.09492	0.0625997	2.34559	1.02819	1.00423	0.00269363
1.54619	0.232803	1.14724	0.0931821	2.51513	1.09597	1.00431	0.00428996
1.58723	0.214882	1.14313	0.0819717	2.77744	1.28203	1.00231	0.00324325
1.61379	0.217768	1.13751	0.0748024	3.01044	1.34354	1.00186	0.00387749
1.63619	0.22231	1.18996	0.110052	3.14148	1.29176	1.00159	0.0046703
1.65562	0.221173	1.21506	0.138107	3.38965	1.23597	1.00252	0.00566605
1.66298	0.227845	1.22345	0.136894	3.58758	1.25144	1.0022	0.00505653
1.69155	0.242331	1.21925	0.117917	3.72498	1.15561	1.00361	0.00570618
1.72138	0.24512	1.22366	0.100348	3.85625	1.16457	1.00315	0.0046043
1.74845	0.251895	1.27273	0.154946	3.99237	1.12342	1.00259	0.0049169
1.77463	0.265637	1.29175	0.182069	4.06624	1.01138	1.00272	0.00462591
1.78963	0.273864	1.27968	0.151542	4.24136	0.884213	1.00435	0.00675725
1.81734	0.274433	1.30126	0.1862	4.31702	0.80865	1.00285	0.0062199
1.83728	0.270229	1.30354	0.187803	4.32068	0.613654	1.00296	0.00532389
1.86242	0.27714	1.30555	0.174776	4.3845	0.579461	1.00338	0.00625438
1.8909	0.284202	1.30663	0.161059	4.27676	0.468829	1.0012	0.00257152
1.90847	0.281114	1.30212	0.141298	4.31123	0.232852	1.00115	0.00131614
1.93209	0.285909	1.29565	0.121248	4.39799	0.272094	1.00408	0.00227014
1.94609	0.294132	1.28586	0.117935	4.46126	0.236477	1.00592	0.00252557
2.02608	0.302728	1.27817	0.108167	4.36284	0.413204	1.00306	0.00298606
2.03141	0.321304	1.29159	0.0982736	4.37364	0.506559	1.00364	0.00341503

## Sheet: Figure-3ei
	PSF_	x	GT_1	Noisy_1	Denoised_1	GT_2	Noisy_2	Denoised_2	GT_3	Noisy_3	Denoised_3	GT_4	Noisy_4	Denoised_4	GT_5	Noisy_5	Denoised_5	GT_6	Noisy_6	Denoised_6	GT_7	Noisy_7	Denoised_7	GT_8	Noisy_8	Denoised_8	GT_9	Noisy_9	Denoised_9
0	1.2116	0.012	1.5118	1.5232	1.5309	1.6676	1.5818	1.5271	1.7145	2.1978	1.6988	1.3367	2.0187	1.6547	1.4669	2.405	1.8637	1.6141	2.4344	1.7516	1.538	1.9207	1.5258	1.5777	2.2893	1.5447	2.1232	2.0481	1.6837
1	1.1861	0.018	1.2687	1.1628	1.3483	1.4364	1.2263	1.3902	1.355	1.3967	1.4768	1.2823	1.2695	1.4397	1.188	1.4792	1.5687	1.279	1.501	1.5067	1.2358	1.2791	1.3535	1.2482	1.4151	1.2998	2.0401	1.3113	1.4657
2	1.1622	0.024	1.1439	1.0511	1.2299	1.2885	1.0891	1.2889	1.1824	1.1335	1.3275	1.2305	1.0563	1.2966	1.0727	1.1788	1.3798	1.1295	1.1846	1.3448	1.1032	1.0768	1.2381	1.1063	1.1351	1.163	1.9609	1.0812	1.3189
3	1.1399	0.03	1.0744	1.0067	1.15	1.1897	1.0271	1.2122	1.091	1.0209	1.2236	1.1812	0.9706	1.198	1.0189	1.0533	1.2535	1.055	1.047	1.2336	1.0385	0.9919	1.1581	1.0384	1.0183	1.0818	1.8853	0.9836	1.2167
4	1.1189	0.0361	1.0327	0.9826	1.094	1.121	0.9942	1.1529	1.0387	0.9601	1.1491	1.1341	0.9217	1.1279	0.9904	0.989	1.1661	1.014	0.9736	1.1547	1.0036	0.9442	1.1009	1.0028	0.9572	1.0314	1.8132	0.9279	1.1434
5	1.0989	0.0421	1.0053	0.964	1.0533	1.0714	0.9728	1.1061	1.0061	0.9178	1.0942	1.0892	0.883	1.0767	0.9726	0.9478	1.1036	0.9887	0.9249	1.0973	0.9826	0.9081	1.0586	0.9821	0.9163	0.9985	1.7443	0.8853	1.0894
6	1.0799	0.0481	0.9854	0.946	1.0225	1.0343	0.9555	1.0684	0.9838	0.8815	1.0527	1.0464	0.8458	1.0382	0.9592	0.915	1.0577	0.9707	0.8856	1.0542	0.9677	0.8745	1.0264	0.9684	0.8822	0.976	1.6785	0.8458	1.0487
7	1.0618	0.0541	0.9693	0.9271	0.9982	1.0052	0.9391	1.0373	0.9666	0.8463	1.0203	1.0055	0.8073	1.0084	0.9472	0.8845	1.023	0.9559	0.849	1.021	0.9555	0.8404	1.001	0.9576	0.8496	0.9595	1.6155	0.8058	1.0172
8	1.0443	0.0601	0.9548	0.9067	0.978	0.9815	0.9225	1.011	0.9518	0.8103	0.9944	0.9665	0.7671	0.9846	0.9354	0.854	0.9958	0.9423	0.8126	0.9946	0.9442	0.8047	0.9802	0.948	0.8163	0.9467	1.5553	0.7643	0.992
9	1.0273	0.0661	0.9409	0.8849	0.9604	0.9612	0.905	0.9884	0.9381	0.773	0.9729	0.9291	0.7251	0.965	0.923	0.8224	0.9738	0.9287	0.7754	0.973	0.9329	0.7673	0.9625	0.9386	0.7818	0.9358	1.4977	0.7214	0.9713
10	1.0109	0.0721	0.9268	0.8616	0.9445	0.9431	0.8865	0.9683	0.9244	0.7344	0.9545	0.8934	0.6818	0.9482	0.91	0.7897	0.9554	0.9148	0.7371	0.9545	0.9212	0.7286	0.9468	0.929	0.7461	0.9259	1.4426	0.6772	0.9538
11	0.9948	0.0781	0.9124	0.837	0.9295	0.9262	0.8669	0.95	0.9105	0.6948	0.9382	0.8593	0.6378	0.9333	0.8962	0.7557	0.9393	0.9002	0.6978	0.9383	0.9089	0.6887	0.9324	0.9189	0.7092	0.9166	1.3898	0.6324	0.9383
12	0.9791	0.0841	0.8974	0.8113	0.915	0.9101	0.8463	0.9331	0.8961	0.6546	0.9233	0.8266	0.5934	0.9196	0.8816	0.7208	0.9248	0.8849	0.6579	0.9236	0.896	0.6481	0.9187	0.9082	0.6714	0.9073	1.3392	0.5874	0.9244
13	0.9636	0.0901	0.8817	0.7845	0.9005	0.8943	0.8247	0.9171	0.8812	0.614	0.9093	0.7953	0.5492	0.9067	0.8662	0.6852	0.9113	0.8688	0.6177	0.9098	0.8823	0.6073	0.9054	0.897	0.6331	0.8979	1.2906	0.5426	0.9114
14	0.9483	0.0962	0.8653	0.7569	0.886	0.8785	0.8023	0.9017	0.8655	0.5734	0.8959	0.7653	0.5056	0.8942	0.85	0.6491	0.8984	0.852	0.5774	0.8966	0.868	0.5665	0.8922	0.8851	0.5945	0.8882	1.2441	0.4985	0.899
15	0.9331	0.1022	0.8483	0.7287	0.8712	0.8625	0.7791	0.8867	0.8493	0.5332	0.8827	0.7366	0.4629	0.8819	0.8331	0.6128	0.8858	0.8345	0.5375	0.8836	0.8529	0.5261	0.8789	0.8727	0.5561	0.8782	1.1994	0.4556	0.8868
16	0.9181	0.1082	0.8306	0.6999	0.8561	0.8463	0.7552	0.8718	0.8324	0.4937	0.8696	0.709	0.4217	0.8697	0.8156	0.5767	0.8733	0.8163	0.4982	0.8708	0.8373	0.4864	0.8656	0.8597	0.518	0.8679	1.1566	0.4141	0.8749
17	0.9031	0.1142	0.8124	0.6707	0.8407	0.8298	0.7307	0.857	0.8149	0.4552	0.8565	0.6826	0.3821	0.8573	0.7974	0.5408	0.8607	0.7975	0.4598	0.8579	0.8211	0.4478	0.8519	0.8462	0.4806	0.8571	1.1154	0.3744	0.8629
18	0.8882	0.1202	0.7936	0.6413	0.8248	0.813	0.7059	0.8422	0.7969	0.4179	0.8432	0.6572	0.3443	0.8448	0.7787	0.5055	0.848	0.7782	0.4227	0.8449	0.8044	0.4104	0.838	0.8322	0.4441	0.8459	1.0758	0.3367	0.8508
19	0.8733	0.1262	0.7744	0.6118	0.8086	0.7957	0.6806	0.8272	0.7784	0.3821	0.8297	0.6328	0.3087	0.832	0.7595	0.4709	0.8351	0.7584	0.3869	0.8317	0.7871	0.3746	0.8237	0.8178	0.4086	0.8344	1.0378	0.3013	0.8385
20	0.8584	0.1322	0.7547	0.5823	0.792	0.7782	0.6551	0.812	0.7595	0.3479	0.816	0.6095	0.2753	0.819	0.7399	0.4372	0.8219	0.7382	0.3527	0.8182	0.7695	0.3404	0.8092	0.8029	0.3745	0.8224	1.0013	0.2681	0.826
21	0.8435	0.1382	0.7346	0.5531	0.775	0.7602	0.6295	0.7967	0.7402	0.3155	0.802	0.587	0.2443	0.8057	0.7199	0.4047	0.8085	0.7176	0.3202	0.8045	0.7514	0.3081	0.7943	0.7875	0.3418	0.8101	0.9661	0.2374	0.8133
22	0.8285	0.1442	0.7142	0.5242	0.7577	0.742	0.6037	0.7812	0.7205	0.285	0.7878	0.5654	0.2156	0.7921	0.6996	0.3734	0.7948	0.6967	0.2895	0.7905	0.7329	0.2776	0.779	0.7719	0.3107	0.7974	0.9323	0.2092	0.8003
23	0.8135	0.1502	0.6936	0.4957	0.7401	0.7235	0.5781	0.7654	0.7006	0.2564	0.7733	0.5446	0.1893	0.7783	0.6791	0.3435	0.7808	0.6756	0.2608	0.7762	0.7142	0.2492	0.7635	0.7558	0.2812	0.7844	0.8997	0.1833	0.787
24	0.7985	0.1562	0.6728	0.4677	0.7223	0.7047	0.5525	0.7495	0.6805	0.2298	0.7585	0.5247	0.1654	0.7641	0.6583	0.3149	0.7666	0.6543	0.234	0.7617	0.6952	0.2227	0.7477	0.7395	0.2536	0.7711	0.8683	0.1599	0.7735
25	0.7834	0.1623	0.6518	0.4404	0.7042	0.6857	0.5272	0.7333	0.6601	0.2052	0.7435	0.5055	0.1437	0.7498	0.6374	0.288	0.7521	0.6328	0.2091	0.7469	0.676	0.1983	0.7316	0.7229	0.2276	0.7575	0.8381	0.1389	0.7598
26	0.7683	0.1683	0.6307	0.4138	0.6859	0.6666	0.5022	0.717	0.6397	0.1826	0.7283	0.487	0.1243	0.7351	0.6164	0.2625	0.7373	0.6113	0.1863	0.7319	0.6566	0.1759	0.7153	0.706	0.2035	0.7437	0.809	0.12	0.7458
27	0.7531	0.1743	0.6096	0.3881	0.6674	0.6473	0.4775	0.7004	0.6192	0.1619	0.7128	0.4692	0.107	0.7203	0.5953	0.2387	0.7223	0.5898	0.1653	0.7167	0.6371	0.1555	0.6988	0.689	0.1812	0.7295	0.781	0.1033	0.7316
28	0.7378	0.1803	0.5885	0.3631	0.6488	0.628	0.4532	0.6837	0.5986	0.1431	0.6971	0.4521	0.0916	0.7052	0.5743	0.2164	0.7072	0.5683	0.1462	0.7012	0.6175	0.1369	0.6821	0.6717	0.1607	0.7152	0.754	0.0885	0.7171
29	0.7225	0.1863	0.5675	0.3391	0.6301	0.6086	0.4295	0.6669	0.5781	0.1261	0.6813	0.4356	0.0781	0.6899	0.5533	0.1958	0.6918	0.547	0.1289	0.6856	0.5978	0.1202	0.6653	0.6544	0.1418	0.7007	0.7279	0.0756	0.7025
30	0.7072	0.1923	0.5465	0.3161	0.6114	0.5892	0.4063	0.65	0.5576	0.1109	0.6654	0.4197	0.0663	0.6745	0.5324	0.1767	0.6763	0.5257	0.1133	0.6699	0.5782	0.1052	0.6483	0.6369	0.1247	0.6859	0.7027	0.0643	0.6877
31	0.6918	0.1983	0.5258	0.294	0.5927	0.5698	0.3836	0.633	0.5373	0.0972	0.6493	0.4044	0.056	0.659	0.5117	0.1591	0.6606	0.5047	0.0994	0.654	0.5586	0.0918	0.6313	0.6194	0.1091	0.6711	0.6784	0.0546	0.6728
32	0.6764	0.2043	0.5052	0.273	0.574	0.5505	0.3617	0.616	0.5171	0.0851	0.6331	0.3896	0.0471	0.6433	0.4911	0.143	0.6449	0.4839	0.087	0.638	0.5391	0.0799	0.6141	0.6018	0.0951	0.656	0.655	0.0462	0.6577
33	0.6609	0.2103	0.4849	0.253	0.5553	0.5313	0.3404	0.5989	0.4971	0.0744	0.6168	0.3754	0.0395	0.6276	0.4708	0.1283	0.629	0.4634	0.0759	0.6219	0.5198	0.0694	0.597	0.5842	0.0825	0.6409	0.6324	0.0391	0.6425
34	0.6455	0.2163	0.4648	0.2341	0.5368	0.5122	0.3199	0.5818	0.4774	0.065	0.6005	0.3616	0.033	0.6117	0.4508	0.115	0.6131	0.4432	0.0662	0.6058	0.5005	0.0602	0.5798	0.5666	0.0713	0.6257	0.6105	0.033	0.6273
35	0.63	0.2224	0.4451	0.2163	0.5183	0.4933	0.3	0.5647	0.4578	0.0567	0.5842	0.3484	0.0274	0.5959	0.4311	0.1029	0.5972	0.4233	0.0577	0.5896	0.4815	0.0522	0.5627	0.549	0.0612	0.6104	0.5894	0.0279	0.6119
36	0.6146	0.2284	0.4257	0.1995	0.5	0.4746	0.281	0.5477	0.4386	0.0496	0.5678	0.3356	0.0228	0.58	0.4117	0.0921	0.5812	0.4038	0.0502	0.5735	0.4627	0.0452	0.5456	0.5315	0.0524	0.595	0.569	0.0236	0.5966
37	0.5991	0.2344	0.4067	0.1837	0.4819	0.4562	0.2627	0.5307	0.4198	0.0434	0.5515	0.3233	0.0189	0.5641	0.3927	0.0823	0.5652	0.3847	0.0438	0.5573	0.4441	0.0392	0.5285	0.5142	0.0446	0.5797	0.5492	0.0201	0.5812
38	0.5837	0.2404	0.3881	0.1689	0.464	0.438	0.2453	0.5138	0.4013	0.038	0.5352	0.3114	0.0157	0.5482	0.3742	0.0737	0.5492	0.3661	0.0382	0.5412	0.4259	0.034	0.5116	0.4969	0.0378	0.5643	0.5302	0.0171	0.5657
39	0.5684	0.2464	0.37	0.1551	0.4464	0.4201	0.2286	0.4971	0.3831	0.0334	0.519	0.2999	0.013	0.5324	0.356	0.066	0.5333	0.348	0.0334	0.5251	0.4079	0.0296	0.4948	0.4798	0.0318	0.5489	0.5117	0.0147	0.5503
40	0.5531	0.2524	0.3522	0.1423	0.429	0.4025	0.2127	0.4805	0.3654	0.0295	0.5029	0.2887	0.0108	0.5166	0.3383	0.0591	0.5175	0.3303	0.0293	0.5091	0.3903	0.0259	0.4781	0.4629	0.0266	0.5336	0.4939	0.0127	0.535
41	0.5379	0.2584	0.335	0.1305	0.4118	0.3852	0.1976	0.464	0.3481	0.0262	0.4869	0.278	0.009	0.5009	0.321	0.0531	0.5017	0.3131	0.0258	0.4932	0.373	0.0227	0.4616	0.4462	0.0222	0.5183	0.4766	0.0111	0.5197
42	0.5227	0.2644	0.3183	0.1195	0.395	0.3683	0.1834	0.4477	0.3312	0.0234	0.471	0.2676	0.0075	0.4853	0.3043	0.0478	0.4861	0.2965	0.0229	0.4774	0.3561	0.02	0.4453	0.4297	0.0183	0.5031	0.4599	0.0098	0.5044
43	0.5077	0.2704	0.302	0.1094	0.3785	0.3518	0.1699	0.4316	0.3148	0.0211	0.4553	0.2576	0.0063	0.4698	0.288	0.0432	0.4705	0.2804	0.0204	0.4618	0.3395	0.0178	0.4291	0.4134	0.015	0.4879	0.4437	0.0088	0.4893
44	0.4927	0.2764	0.2863	0.1001	0.3623	0.3357	0.1571	0.4158	0.2989	0.0191	0.4397	0.2479	0.0054	0.4544	0.2723	0.0392	0.4551	0.2648	0.0183	0.4463	0.3234	0.0159	0.4132	0.3974	0.0122	0.4729	0.428	0.0079	0.4742
45	0.4779	0.2825	0.2711	0.0915	0.3465	0.3199	0.1452	0.4001	0.2835	0.0175	0.4243	0.2386	0.0046	0.4392	0.257	0.0357	0.4399	0.2498	0.0165	0.431	0.3077	0.0143	0.3976	0.3816	0.0098	0.458	0.4128	0.0073	0.4593
46	0.4632	0.2885	0.2564	0.0837	0.3311	0.3046	0.1339	0.3847	0.2686	0.0161	0.4091	0.2295	0.004	0.4242	0.2423	0.0327	0.4248	0.2354	0.0151	0.4158	0.2925	0.0131	0.3822	0.3661	0.0078	0.4432	0.3981	0.0067	0.4445
47	0.4486	0.2945	0.2423	0.0766	0.316	0.2897	0.1234	0.3696	0.2541	0.015	0.3941	0.2207	0.0035	0.4093	0.2282	0.0301	0.4099	0.2215	0.0139	0.4009	0.2776	0.012	0.367	0.351	0.0061	0.4285	0.3839	0.0063	0.4298
48	0.4342	0.3005	0.2287	0.0702	0.3013	0.2752	0.1135	0.3547	0.2402	0.0141	0.3794	0.2122	0.0031	0.3947	0.2145	0.0279	0.3953	0.2081	0.0129	0.3862	0.2633	0.0111	0.3521	0.3361	0.0047	0.4141	0.3701	0.006	0.4153
49	0.4199	0.3065	0.2156	0.0643	0.287	0.2612	0.1044	0.3402	0.2268	0.0133	0.3648	0.204	0.0029	0.3802	0.2015	0.026	0.3808	0.1954	0.0121	0.3717	0.2494	0.0104	0.3376	0.3216	0.0035	0.3998	0.3567	0.0058	0.401
50	0.4059	0.3125	0.2031	0.059	0.2732	0.2477	0.0958	0.3259	0.2139	0.0127	0.3506	0.1961	0.0026	0.366	0.1889	0.0244	0.3666	0.1832	0.0115	0.3574	0.2359	0.0099	0.3233	0.3074	0.0025	0.3856	0.3437	0.0056	0.3869
51	0.3919	0.3185	0.1912	0.0542	0.2597	0.2346	0.0879	0.3119	0.2015	0.0123	0.3365	0.1884	0.0025	0.352	0.1769	0.0231	0.3526	0.1715	0.0109	0.3434	0.2229	0.0094	0.3094	0.2935	0.0017	0.3717	0.3311	0.0054	0.373
52	0.3782	0.3245	0.1797	0.05	0.2467	0.2219	0.0806	0.2983	0.1896	0.0119	0.3228	0.181	0.0023	0.3383	0.1654	0.0219	0.3388	0.1604	0.0105	0.3296	0.2104	0.0091	0.2958	0.28	0.0011	0.358	0.3189	0.0053	0.3592
53	0.3647	0.3305	0.1688	0.0461	0.2341	0.2097	0.0738	0.285	0.1782	0.0116	0.3093	0.1738	0.0022	0.3248	0.1544	0.021	0.3253	0.1498	0.0102	0.3162	0.1984	0.0088	0.2825	0.2669	0.0005	0.3445	0.3071	0.0052	0.3458
54	0.3514	0.3365	0.1584	0.0427	0.2219	0.198	0.0675	0.272	0.1674	0.0113	0.2962	0.1668	0.0021	0.3115	0.144	0.0202	0.3121	0.1397	0.0099	0.303	0.1868	0.0085	0.2695	0.2541	6.229e-05	0.3313	0.2956	0.0052	0.3325
55	0.3383	0.3425	0.1485	0.0396	0.2101	0.1867	0.0617	0.2593	0.157	0.0111	0.2833	0.16	0.0021	0.2986	0.134	0.0195	0.2991	0.1302	0.0097	0.29	0.1757	0.0084	0.2569	0.2417	0	0.3183	0.2845	0.0051	0.3195
56	0.3254	0.3486	0.1391	0.0369	0.1988	0.1758	0.0564	0.2471	0.1471	0.011	0.2707	0.1535	0.002	0.2859	0.1246	0.0189	0.2865	0.1212	0.0095	0.2774	0.165	0.0082	0.2447	0.2297	0	0.3055	0.2737	0.0051	0.3067
57	0.3128	0.3546	0.1302	0.0345	0.1879	0.1654	0.0516	0.2351	0.1377	0.0108	0.2585	0.1472	0.002	0.2735	0.1156	0.0185	0.2741	0.1126	0.0094	0.2651	0.1548	0.0081	0.2328	0.218	0	0.293	0.2632	0.0051	0.2942
58	0.3004	0.3606	0.1217	0.0323	0.1774	0.1555	0.0471	0.2235	0.1287	0.0107	0.2465	0.141	0.002	0.2614	0.1071	0.0181	0.262	0.1045	0.0093	0.2531	0.1451	0.008	0.2212	0.2067	0	0.2807	0.253	0.0051	0.282
59	0.2882	0.3666	0.1138	0.0304	0.1673	0.146	0.0431	0.2123	0.1202	0.0107	0.2349	0.1351	0.002	0.2495	0.0991	0.0178	0.2502	0.0969	0.0092	0.2414	0.1358	0.008	0.21	0.1958	0	0.2687	0.2431	0.005	0.27
60	0.2763	0.3726	0.1062	0.0288	0.1577	0.1369	0.0394	0.2014	0.1121	0.0106	0.2236	0.1293	0.0019	0.238	0.0915	0.0175	0.2387	0.0898	0.0091	0.23	0.1269	0.0079	0.1992	0.1853	0	0.257	0.2334	0.005	0.2583
61	0.2646	0.3786	0.0991	0.0273	0.1484	0.1282	0.036	0.1908	0.1045	0.0106	0.2126	0.1237	0.0019	0.2268	0.0844	0.0173	0.2275	0.083	0.0091	0.2189	0.1184	0.0079	0.1887	0.1752	0	0.2456	0.2241	0.005	0.2468
62	0.2532	0.3846	0.0924	0.026	0.1396	0.12	0.033	0.1806	0.0973	0.0105	0.2019	0.1183	0.0019	0.2159	0.0776	0.0172	0.2167	0.0767	0.009	0.2081	0.1104	0.0078	0.1786	0.1654	0	0.2344	0.215	0.005	0.2357
63	0.2421	0.3906	0.0861	0.0249	0.1311	0.1121	0.0302	0.1708	0.0905	0.0105	0.1915	0.113	0.0019	0.2053	0.0713	0.017	0.2061	0.0708	0.009	0.1977	0.1027	0.0078	0.1688	0.1559	0	0.2235	0.2062	0.005	0.2248
64	0.2312	0.3966	0.0802	0.0239	0.123	0.1047	0.0277	0.1613	0.0841	0.0105	0.1815	0.1079	0.0019	0.195	0.0654	0.0169	0.1958	0.0653	0.009	0.1875	0.0955	0.0078	0.1594	0.1469	0	0.2129	0.1976	0.005	0.2142
65	0.2205	0.4026	0.0747	0.0231	0.1153	0.0976	0.0255	0.1522	0.0781	0.0105	0.1718	0.103	0.0019	0.185	0.0598	0.0168	0.1859	0.0601	0.0089	0.1777	0.0886	0.0078	0.1504	0.1382	0	0.2026	0.1893	0.005	0.2039
66	0.2102	0.4087	0.0695	0.0224	0.108	0.0909	0.0234	0.1434	0.0724	0.0105	0.1624	0.0982	0.0019	0.1753	0.0546	0.0168	0.1763	0.0552	0.0089	0.1682	0.0821	0.0078	0.1417	0.1299	0	0.1926	0.1812	0.005	0.1939
67	0.2001	0.4147	0.0647	0.0217	0.101	0.0845	0.0216	0.1349	0.0671	0.0105	0.1534	0.0936	0.0019	0.1659	0.0497	0.0167	0.1669	0.0507	0.0089	0.159	0.076	0.0078	0.1333	0.1219	0	0.1828	0.1734	0.005	0.1842
68	0.1903	0.4207	0.0602	0.0212	0.0944	0.0785	0.02	0.1268	0.0621	0.0105	0.1446	0.0891	0.0019	0.1568	0.0451	0.0167	0.1579	0.0466	0.0089	0.1501	0.0702	0.0078	0.1252	0.1142	0	0.1734	0.1657	0.005	0.1747
69	0.1807	0.4267	0.056	0.0207	0.0881	0.0728	0.0185	0.119	0.0574	0.0104	0.1362	0.0847	0.0019	0.148	0.0409	0.0166	0.1492	0.0427	0.0089	0.1416	0.0647	0.0078	0.1175	0.1069	0	0.1642	0.1583	0.005	0.1656
70	0.1714	0.4327	0.0521	0.0203	0.0822	0.0675	0.0172	0.1115	0.053	0.0104	0.1281	0.0804	0.0019	0.1395	0.0369	0.0166	0.1408	0.0391	0.0089	0.1333	0.0596	0.0078	0.1101	0.0999	0	0.1553	0.151	0.005	0.1567
71	0.1624	0.4387	0.0484	0.02	0.0765	0.0625	0.0161	0.1043	0.049	0.0104	0.1203	0.0763	0.0019	0.1313	0.0332	0.0166	0.1327	0.0357	0.0089	0.1254	0.0547	0.0078	0.103	0.0932	0	0.1467	0.144	0.005	0.1482
72	0.1536	0.4447	0.0451	0.0197	0.0712	0.0577	0.015	0.0975	0.0452	0.0104	0.1127	0.0723	0.0019	0.1235	0.0298	0.0166	0.1248	0.0326	0.0089	0.1177	0.0502	0.0078	0.0963	0.0869	0	0.1384	0.1371	0.005	0.1399
73	0.1451	0.4507	0.0419	0.0194	0.0662	0.0533	0.0141	0.0909	0.0416	0.0104	0.1055	0.0684	0.0019	0.1158	0.0267	0.0166	0.1173	0.0298	0.0089	0.1103	0.0459	0.0078	0.0898	0.0808	0	0.1303	0.1305	0.005	0.1318
74	0.1369	0.4567	0.0391	0.0192	0.0614	0.0491	0.0133	0.0847	0.0383	0.0104	0.0986	0.0647	0.0019	0.1085	0.0237	0.0165	0.1101	0.0271	0.0089	0.1033	0.0419	0.0078	0.0836	0.0751	0	0.1226	0.124	0.005	0.1241
75	0.1289	0.4627	0.0364	0.0191	0.0569	0.0452	0.0126	0.0787	0.0353	0.0104	0.092	0.061	0.0019	0.1015	0.021	0.0165	0.1031	0.0247	0.0089	0.0965	0.0382	0.0078	0.0778	0.0696	0	0.1151	0.1177	0.005	0.1166
76	0.1212	0.4687	0.0339	0.0189	0.0527	0.0415	0.012	0.073	0.0324	0.0104	0.0856	0.0575	0.0019	0.0947	0.0185	0.0165	0.0964	0.0225	0.0089	0.0899	0.0347	0.0078	0.0722	0.0644	0	0.1079	0.1115	0.005	0.1094
77	0.1138	0.4748	0.0316	0.0188	0.0487	0.0381	0.0114	0.0676	0.0298	0.0104	0.0795	0.054	0.0019	0.0882	0.0162	0.0165	0.09	0.0205	0.0089	0.0837	0.0315	0.0078	0.0668	0.0594	0	0.1009	0.1056	0.005	0.1025
78	0.1066	0.4808	0.0295	0.0187	0.045	0.0349	0.0109	0.0624	0.0274	0.0104	0.0737	0.0507	0.0019	0.082	0.0141	0.0165	0.0838	0.0186	0.0089	0.0777	0.0284	0.0077	0.0618	0.0548	0	0.0942	0.0997	0.005	0.0958
79	0.0997	0.4868	0.0276	0.0186	0.0415	0.0319	0.0105	0.0575	0.0251	0.0104	0.0681	0.0474	0.0019	0.076	0.0121	0.0165	0.0779	0.0169	0.0089	0.072	0.0256	0.0077	0.0569	0.0504	0	0.0878	0.0941	0.005	0.0894
80	0.093	0.4928	0.0259	0.0185	0.0382	0.0291	0.0101	0.0529	0.0231	0.0104	0.0628	0.0443	0.0019	0.0703	0.0103	0.0165	0.0723	0.0153	0.0089	0.0665	0.023	0.0077	0.0524	0.0462	0	0.0816	0.0886	0.005	0.0832
81	0.0865	0.4988	0.0242	0.0184	0.0352	0.0265	0.0098	0.0485	0.0212	0.0104	0.0577	0.0412	0.0019	0.0649	0.0087	0.0165	0.0669	0.0139	0.0089	0.0613	0.0205	0.0077	0.048	0.0422	0	0.0756	0.0832	0.005	0.0773
82	0.0803	0.5048	0.0228	0.0184	0.0323	0.0241	0.0095	0.0443	0.0194	0.0104	0.0529	0.0382	0.0019	0.0596	0.0072	0.0165	0.0617	0.0125	0.0089	0.0563	0.0183	0.0077	0.0439	0.0385	0	0.0699	0.078	0.005	0.0716
83	0.0743	0.5108	0.0214	0.0183	0.0296	0.0219	0.0093	0.0403	0.0178	0.0104	0.0483	0.0354	0.0019	0.0546	0.0058	0.0165	0.0568	0.0114	0.0089	0.0516	0.0161	0.0077	0.0401	0.035	0	0.0644	0.0729	0.005	0.0662
84	0.0685	0.5168	0.0202	0.0183	0.0271	0.0198	0.009	0.0366	0.0163	0.0104	0.0439	0.0325	0.0019	0.0499	0.0046	0.0165	0.0521	0.0103	0.0089	0.0471	0.0142	0.0077	0.0364	0.0317	0	0.0592	0.0679	0.005	0.061
85	0.063	0.5228	0.019	0.0183	0.0248	0.0179	0.0089	0.033	0.015	0.0104	0.0398	0.0298	0.0019	0.0453	0.0034	0.0165	0.0477	0.0093	0.0089	0.0427	0.0124	0.0077	0.0329	0.0286	0	0.0542	0.0631	0.005	0.056
86	0.0577	0.5288	0.018	0.0183	0.0226	0.0161	0.0087	0.0297	0.0137	0.0104	0.0358	0.0272	0.0019	0.041	0.0024	0.0165	0.0434	0.0084	0.0089	0.0387	0.0107	0.0077	0.0297	0.0256	0	0.0494	0.0584	0.005	0.0512
87	0.0526	0.5349	0.0171	0.0182	0.0206	0.0144	0.0086	0.0265	0.0126	0.0104	0.0321	0.0246	0.0019	0.0369	0.0014	0.0165	0.0394	0.0076	0.0089	0.0348	0.0092	0.0077	0.0266	0.0229	0	0.0448	0.0538	0.005	0.0467
88	0.0477	0.5409	0.0162	0.0182	0.0188	0.0129	0.0084	0.0235	0.0115	0.0104	0.0285	0.0221	0.0019	0.0329	0.0006	0.0165	0.0355	0.0069	0.0089	0.0311	0.0078	0.0077	0.0237	0.0203	0	0.0404	0.0493	0.005	0.0423
89	0.043	0.5469	0.0155	0.0182	0.017	0.0115	0.0083	0.0207	0.0106	0.0104	0.0251	0.0197	0.0019	0.0292	0	0.0165	0.0318	0.0062	0.0089	0.0276	0.0065	0.0077	0.021	0.0179	0	0.0362	0.0449	0.005	0.0382
90	0.0385	0.5529	0.0148	0.0182	0.0154	0.0102	0.0082	0.0181	0.0097	0.0104	0.022	0.0173	0.0019	0.0257	0	0.0165	0.0284	0.0056	0.0089	0.0242	0.0053	0.0077	0.0184	0.0156	0	0.0323	0.0407	0.005	0.0342
91	0.0342	0.5589	0.0141	0.0182	0.0139	0.009	0.0082	0.0156	0.009	0.0104	0.0189	0.015	0.0019	0.0223	0	0.0165	0.0251	0.0051	0.0089	0.0211	0.0042	0.0077	0.016	0.0135	0	0.0285	0.0365	0.005	0.0304
92	0.0301	0.5649	0.0136	0.0182	0.0125	0.0079	0.0081	0.0133	0.0082	0.0104	0.0161	0.0128	0.0019	0.0191	0	0.0165	0.0219	0.0046	0.0089	0.0181	0.0032	0.0077	0.0137	0.0115	0	0.0249	0.0325	0.005	0.0268
93	0.0262	0.5709	0.0131	0.0182	0.0113	0.0069	0.008	0.0111	0.0076	0.0104	0.0134	0.0106	0.0019	0.0161	0	0.0165	0.019	0.0042	0.0089	0.0153	0.0023	0.0077	0.0116	0.0097	0	0.0214	0.0286	0.005	0.0234
94	0.0225	0.5769	0.0126	0.0182	0.0101	0.006	0.008	0.0091	0.007	0.0104	0.0109	0.0085	0.0019	0.0132	0	0.0165	0.0162	0.0038	0.0089	0.0127	0.0015	0.0077	0.0096	0.0079	0	0.0181	0.0247	0.005	0.0202
95	0.0189	0.5829	0.0122	0.0182	0.009	0.0052	0.008	0.0072	0.0065	0.0104	0.0085	0.0065	0.0019	0.0105	0	0.0165	0.0136	0.0034	0.0089	0.0102	0.0007	0.0077	0.0078	0.0063	0	0.015	0.021	0.005	0.0171
96	0.0155	0.5889	0.0118	0.0182	0.008	0.0044	0.0079	0.0054	0.006	0.0104	0.0062	0.0045	0.0019	0.008	0	0.0165	0.0111	0.0031	0.0089	0.0078	0	0.0077	0.006	0.0048	0	0.0121	0.0174	0.005	0.0142
97	0.0123	0.595	0.0115	0.0182	0.0071	0.0037	0.0079	0.0037	0.0056	0.0104	0.0041	0.0025	0.0019	0.0056	0	0.0165	0.0087	0.0029	0.0089	0.0056	0	0.0077	0.0044	0.0034	0	0.0093	0.0138	0.005	0.0114
98	0.0092	0.601	0.0112	0.0182	0.0062	0.0031	0.0079	0.0021	0.0052	0.0104	0.0021	0.0007	0.0019	0.0033	0	0.0165	0.0065	0.0026	0.0089	0.0035	0	0.0077	0.0029	0.0021	0	0.0066	0.0103	0.005	0.0088
99	0.0062	0.607	0.0109	0.0182	0.0055	0.0025	0.0079	0.0007	0.0048	0.0104	0.0003	0	0.0019	0.0011	0	0.0165	0.0044	0.0024	0.0089	0.0015	0	0.0077	0.0015	0.0009	0	0.0041	0.007	0.005	0.0063
100	0.0034	0.613	0.0107	0.0182	0.0047	0.0019	0.0078	0	0.0045	0.0104	0	0	0.0019	0	0	0.0165	0.0024	0.0022	0.0089	0	0	0.0077	0.0002	0	0	0.0017	0.0037	0.005	0.0039
101	0.0008	0.619	0.0105	0.0182	0.0041	0.0015	0.0078	0	0.0042	0.0104	0	0	0.0019	0	0	0.0165	0.0006	0.002	0.0089	0	0	0.0077	0	0	0	0	0.0005	0.005	0.0017
102	0	0.625	0.0103	0.0182	0.0035	0.001	0.0078	0	0.004	0.0104	0	0	0.0019	0	0	0.0165	0	0.0019	0.0089	0	0	0.0077	0	0	0	0	0	0.005	0
103	0	0.631	0.0101	0.0182	0.003	0.0006	0.0078	0	0.0037	0.0104	0	0	0.0019	0	0	0.0165	0	0.0017	0.0089	0	0	0.0077	0	0	0	0	0	0.005	0
104	0	0.637	0.01	0.0182	0.0025	0.0003	0.0078	0	0.0035	0.0104	0	0	0.0019	0	0	0.0165	0	0.0016	0.0089	0	0	0.0077	0	0	0	0	0	0.005	0
105	0	0.643	0.0098	0.0182	0.002	0	0.0078	0	0.0034	0.0104	0	0	0.0019	0	0	0.0165	0	0.0015	0.0089	0	0	0.0077	0	0	0	0	0	0.005	0
106	0	0.649	0.0097	0.0182	0.0016	0	0.0078	0	0.0032	0.0104	0	0	0.0019	0	0	0.0165	0	0.0014	0.0089	0	0	0.0077	0	0	0	0	0	0.005	0
107	0	0.655	0.0096	0.0182	0.0012	0	0.0078	0	0.0031	0.0104	0	0	0.0019	0	0	0.0165	0	0.0013	0.0089	0	0	0.0077	0	0	0	0	0	0.005	0
108	0	0.6611	0.0095	0.0182	0.0009	0	0.0078	0	0.0029	0.0104	0	0	0.0019	0	0	0.0165	0	0.0012	0.0089	0	0	0.0077	0	0	0	0	0	0.005	0
109	0	0.6671	0.0094	0.0182	0.0005	0	0.0078	0	0.0028	0.0104	0	0	0.0019	0	0	0.0165	0	0.0012	0.0089	0	0	0.0077	0	0	0	0	0	0.005	0
110	0	0.6731	0.0094	0.0182	0.0003	0	0.0078	0	0.0027	0.0104	0	0	0.0019	0	0	0.0165	0	0.0011	0.0089	0	0	0.0077	0	0	0	0	0	0.005	0
111	0	0.6791	0.0093	0.0182	9.393e-06	0	0.0078	0	0.0026	0.0104	0	0	0.0019	0	0	0.0165	0	0.0011	0.0089	0	0	0.0077	0	0	0	0	0	0.005	0
112	0	0.6851	0.0092	0.0182	0	0	0.0078	0	0.0025	0.0104	0	0	0.0019	0	0	0.0165	0	0.001	0.0089	0	0	0.0077	0	0	0	0	0	0.005	0
113	0	0.6911	0.0092	0.0182	0	0	0.0078	0	0.0025	0.0104	0	0	0.0019	0	0	0.0165	0	0.001	0.0089	0	0	0.0077	0	0	0	0	0	0.005	0
114	0	0.6971	0.0091	0.0182	0	0	0.0078	0	0.0024	0.0104	0	0	0.0019	0	0	0.0165	0	0.001	0.0089	0	0	0.0077	0	0	0	0	0	0.005	0
115	0	0.7031	0.0091	0.0182	0	0	0.0078	0	0.0023	0.0104	0	0	0.0019	0	0	0.0165	0	0.0009	0.0089	0	0	0.0077	0	0	0	0	0	0.005	0
116	0	0.7091	0.0091	0.0182	0	0	0.0078	0	0.0023	0.0104	0	0	0.0019	0	0	0.0165	0	0.0009	0.0089	0	0	0.0077	0	0	0	0	0	0.005	0
117	0	0.7151	0.009	0.0182	0	0	0.0077	0	0.0023	0.0104	0	0	0.0019	0	0	0.0165	0	0.0009	0.0089	0	0	0.0077	0	0	0	0	0	0.005	0
118	0	0.7212	0.009	0.0182	0	0	0.0077	0	0.0022	0.0104	0	0	0.0019	0	0	0.0165	0	0.0009	0.0089	0	0	0.0077	0	0	0	0	0	0.005	0
119	0	0.7272	0.009	0.0182	0	0	0.0077	0	0.0022	0.0104	0	0	0.0019	0	0	0.0165	0	0.0009	0.0089	0	0	0.0077	0	0	0	0	0	0.005	0
120	0	0.7332	0.009	0.0182	0	0	0.0077	0	0.0022	0.0104	0	0	0.0019	0	0	0.0165	0	0.0008	0.0089	0	0	0.0077	0	0	0	0	0	0.005	0
121	0	0.7392	0.009	0.0182	0	0	0.0077	0	0.0021	0.0104	0	0	0.0019	0	0	0.0165	0	0.0008	0.0089	0	0	0.0077	0	0	0	0	0	0.005	0
122	0	0.7452	0.0089	0.0182	0	0	0.0077	0	0.0021	0.0104	0	0	0.0019	0	0	0.0165	0	0.0008	0.0089	0	0	0.0077	0	0	0	0	0	0.005	0
123	0	0.7512	0.0089	0.0182	0	0	0.0077	0	0.0021	0.0104	0	0	0.0019	0	0	0.0165	0	0.0008	0.0089	0	0	0.0077	0	0	0	0	0	0.005	0
124	0	0.7572	0.0089	0.0182	0	0	0.0077	0	0.0021	0.0104	0	0	0.0019	0	0	0.0165	0	0.0008	0.0089	0	0	0.0077	0	0	0	0	0	0.005	0
125	0	0.7632	0.0089	0.0182	0	0	0.0077	0	0.0021	0.0104	0	0	0.0019	0	0	0.0165	0	0.0008	0.0089	0	0	0.0077	0	0	0	0	0	0.005	0
126	0	0.7692	0.0089	0.0182	0	0	0.0077	0	0.002	0.0104	0	0	0.0019	0	0	0.0165	0	0.0008	0.0089	0	0	0.0077	0	0	0	0	0	0.005	0
127	0	2.5	0	0	0	0	0	0	0	0	0	0	0	0	0	0	0	0	0	0	0	0	0	0	0	0	0	0	0

## Sheet: Figure-3eii
	type	resolution
0	GT	1.85185
1	GT	1.78571
2	GT	1.69492
3	GT	1.66667
4	GT	1.66667
5	GT	1.63934
6	GT	1.6129
7	GT	1.63934
8	GT	1.72414
9	GT	1.69492
10	Restored	1.66667
11	Restored	1.66667
12	Restored	1.63934
13	Restored	1.66667
14	Restored	1.5873
15	Restored	1.6129
16	Restored	1.69492
17	Restored	1.63934
18	Restored	1.6129
19	Restored	1.66667
20	Noisy	3.33333
21	Noisy	3.44828
22	Noisy	3.0303
23	Noisy	3.22581
24	Noisy	3.44828
25	Noisy	2.32558
26	Noisy	2.08333
27	Noisy	3.125
28	Noisy	2.5
29	Noisy	3.22581

## Sheet: Figure-3fi
	x_PSF	PSF_	x_1	Noisy_1	Denoised_1	x_2	Noisy_2	x_3	Noisy_3	x_4	Noisy_4	Denoised_4	x_5	Noisy_5	x_6	Noisy_6	x_7	Noisy_7	Denoised_7	x_9	Noisy_9	Denoised_9	x_10	Noisy_10	Denoised_10	x_11	Noisy_11	Denoised_11	x_12	Noisy_12	Denoised_12	x_13	Noisy_13	Denoised_13	x_14	Noisy_14	Denoised_14	x_15	Noisy_15	Denoised_15
0	0.012	1.0298	0.0122	2.2381	1.8012	0.0122	6.0117	0.0679	1.427	0.0122	2.4693	1.8186	0.0244	1.0306	0.0244	1.5564	0.0244	2.4847	3.2292	0.0244	1.0866	3.3347	0.0244	2.2791	3.8537	0.0244	1.1157	2.0598	0.0244	2.0619	1.7803	0.0244	1.5203	2.2865	0.0244	1.1431	2.3723	0.0244	1.0359	1.9794
1	0.024	1.0286	0.0183	1.7446	1.5667	0.0183	5.549	0.1019	1.3227	0.0183	1.8702	1.5287	0.0366	0.9236	0.0366	1.1227	0.0366	1.4396	3.1261	0.0366	0.9079	3.1468	0.0366	1.5014	3.6979	0.0366	0.9427	1.7004	0.0366	1.3762	1.3509	0.0366	1.0791	2.0199	0.0366	0.9047	2.1218	0.0366	0.8747	1.8293
2	0.0361	1.0267	0.0244	1.4639	1.4074	0.0244	5.1315	0.1359	1.2375	0.0244	1.526	1.3507	0.0488	0.8591	0.0488	1.0213	0.0488	1.108	3.0268	0.0488	0.8048	2.972	0.0488	1.1811	3.5498	0.0488	0.8674	1.4741	0.0488	1.1034	1.1656	0.0488	0.8657	1.8134	0.0488	0.7688	1.9208	0.0488	0.7701	1.7028
3	0.0481	1.0239	0.0305	1.2919	1.2957	0.0305	4.7538	0.1698	1.1661	0.0305	1.3106	1.2363	0.061	0.7855	0.061	0.9866	0.061	0.9557	2.9311	0.061	0.7055	2.8093	0.061	1.0158	3.4088	0.061	0.7933	1.3242	0.061	0.9634	1.0754	0.061	0.7204	1.6502	0.061	0.6486	1.757	0.061	0.6605	1.595
4	0.0601	1.0204	0.0366	1.1801	1.2155	0.0366	4.4115	0.2038	1.1049	0.0366	1.1658	1.1602	0.0732	0.7042	0.0732	0.9668	0.0732	0.8595	2.839	0.0732	0.6032	2.6575	0.0732	0.9118	3.2745	0.0732	0.7128	1.2207	0.0732	0.8727	1.0271	0.0732	0.5991	1.519	0.0732	0.5323	1.6216	0.0732	0.5483	1.5023
5	0.0721	1.0161	0.0427	1.1033	1.1568	0.0427	4.1004	0.2378	1.0512	0.0427	1.0615	1.1083	0.0854	0.619	0.0854	0.9492	0.0854	0.7818	2.7501	0.0854	0.5018	2.5159	0.0854	0.8335	3.1466	0.0854	0.6285	1.1466	0.0854	0.8011	0.9984	0.0854	0.4898	1.4117	0.0854	0.4227	1.5081	0.0854	0.4404	1.4216
6	0.0841	1.0111	0.0488	1.0479	1.1129	0.0488	3.8172	0.2717	1.0028	0.0488	0.9816	1.0719	0.0977	0.5335	0.0977	0.9306	0.0977	0.7098	2.6645	0.0977	0.406	2.3836	0.0977	0.766	3.0247	0.0977	0.5437	1.0916	0.0977	0.7365	0.9791	0.0977	0.3911	1.3225	0.0977	0.3247	1.4117	0.0977	0.3425	1.3508
7	0.0962	1.0053	0.0549	1.0055	1.0796	0.0549	3.5588	0.3057	0.9585	0.0549	0.9164	1.0458	0.1099	0.451	0.1099	0.9103	0.1099	0.6399	2.5819	0.1099	0.3196	2.2597	0.1099	0.7029	2.9084	0.1099	0.4616	1.0493	0.1099	0.6741	0.9639	0.1099	0.304	1.2471	0.1099	0.2414	1.3288	0.1099	0.2582	1.2881
8	0.1082	0.9987	0.061	0.9713	1.0539	0.061	3.3225	0.3397	0.917	0.061	0.8603	1.0267	0.1221	0.374	0.1221	0.8883	0.1221	0.5715	2.5022	0.1221	0.2448	2.1438	0.1221	0.6418	2.7975	0.1221	0.3848	1.0155	0.1221	0.6127	0.9505	0.1221	0.2297	1.1825	0.1221	0.174	1.2567	0.1221	0.189	1.2319
9	0.1202	0.9915	0.0671	0.942	1.0337	0.0671	3.1062	0.3736	0.8776	0.0671	0.8099	1.0122	0.1343	0.3044	0.1343	0.8646	0.1343	0.5053	2.4253	0.1343	0.1827	2.0351	0.1343	0.582	2.6915	0.1343	0.315	0.9874	0.1343	0.5522	0.9375	0.1343	0.1688	1.1264	0.1343	0.122	1.1931	0.1343	0.1347	1.1812
10	0.1322	0.9836	0.0732	0.9158	1.0175	0.0732	2.9077	0.4076	0.8397	0.0732	0.7629	1.0009	0.1465	0.2432	0.1465	0.8394	0.1465	0.4423	2.3511	0.1465	0.1329	1.9331	0.1465	0.5237	2.5903	0.1465	0.2534	0.9631	0.1465	0.4931	0.9243	0.1465	0.1206	1.0768	0.1465	0.0836	1.1365	0.1465	0.094	1.1349
11	0.1442	0.9749	0.0793	0.8913	1.0042	0.0793	2.7253	0.4416	0.8029	0.0793	0.7181	0.9917	0.1587	0.1908	0.1587	0.8128	0.1587	0.3835	2.2794	0.1587	0.0945	1.8372	0.1587	0.4673	2.4936	0.1587	0.2006	0.9412	0.1587	0.4361	0.9107	0.1587	0.0839	1.0323	0.1587	0.0564	1.0854	0.1587	0.0646	1.0924
12	0.1562	0.9657	0.0854	0.8677	0.9931	0.0854	2.5573	0.4755	0.7668	0.0854	0.6748	0.9839	0.1709	0.1473	0.1709	0.7851	0.1709	0.3294	2.2101	0.1709	0.0659	1.7471	0.1709	0.4134	2.4011	0.1709	0.1564	0.921	0.1709	0.3819	0.8963	0.1709	0.0568	0.992	0.1709	0.0381	1.0389	0.1709	0.0443	1.053
13	0.1683	0.9557	0.0916	0.8444	0.9835	0.0916	2.4023	0.5095	0.7313	0.0916	0.6325	0.977	0.1831	0.1119	0.1831	0.7564	0.1831	0.2807	2.1432	0.1831	0.0452	1.6623	0.1831	0.3626	2.3126	0.1831	0.1204	0.9017	0.1831	0.3312	0.8813	0.1831	0.0376	0.955	0.1831	0.0261	0.9961	0.1831	0.0309	1.0162
14	0.1803	0.9452	0.0977	0.8212	0.975	0.0977	2.2592	0.5435	0.6963	0.0977	0.5911	0.9707	0.1953	0.084	0.1953	0.7269	0.1953	0.2375	2.0786	0.1953	0.0308	1.5824	0.1953	0.3154	2.2279	0.1953	0.0917	0.8829	0.1953	0.2843	0.8656	0.1953	0.0244	0.9206	0.1953	0.0187	0.9563	0.1953	0.0223	0.9816
15	0.1923	0.9341	0.1038	0.7978	0.9673	0.1038	2.1268	0.5774	0.6617	0.1038	0.5506	0.9648	0.2075	0.0623	0.2075	0.6967	0.2075	0.1999	2.0161	0.2075	0.0211	1.507	0.2075	0.272	2.1468	0.2075	0.0694	0.8644	0.2075	0.2416	0.8492	0.2075	0.0157	0.8882	0.2075	0.0142	0.919	0.2075	0.017	0.9488
16	0.2043	0.9224	0.1099	0.7741	0.9601	0.1099	2.0042	0.6114	0.6275	0.1099	0.5111	0.959	0.2197	0.046	0.2197	0.6662	0.2197	0.1676	1.9556	0.2197	0.0147	1.4359	0.2197	0.2326	2.0691	0.2197	0.0525	0.8458	0.2197	0.2032	0.8321	0.2197	0.0101	0.8575	0.2197	0.0116	0.8838	0.2197	0.0138	0.9175
17	0.2163	0.9101	0.116	0.7501	0.9533	0.116	1.8904	0.6454	0.5937	0.116	0.4726	0.9532	0.2319	0.034	0.2319	0.6353	0.2319	0.1403	1.8971	0.2319	0.0107	1.3688	0.2319	0.1973	1.9946	0.2319	0.0399	0.8272	0.2319	0.1691	0.8145	0.2319	0.0066	0.8281	0.2319	0.0102	0.8503	0.2319	0.012	0.8874
18	0.2284	0.8974	0.1221	0.7258	0.9467	0.1221	1.7846	0.6793	0.5604	0.1221	0.4354	0.9474	0.2441	0.0253	0.2441	0.6044	0.2441	0.1177	1.8405	0.2441	0.0082	1.3053	0.2441	0.1661	1.9232	0.2441	0.0308	0.8083	0.2441	0.1392	0.7963	0.2441	0.0045	0.7998	0.2441	0.0095	0.8183	0.2441	0.0111	0.8585
19	0.2404	0.8841	0.1282	0.7012	0.9402	0.1282	1.6863	0.7133	0.5276	0.1282	0.3995	0.9415	0.2563	0.0192	0.2563	0.5735	0.2563	0.0991	1.7858	0.2563	0.0068	1.2453	0.2563	0.1388	1.8547	0.2563	0.0244	0.7892	0.2563	0.1133	0.7776	0.2563	0.0032	0.7723	0.2563	0.0091	0.7875	0.2563	0.0105	0.8305
20	0.2524	0.8704	0.1343	0.6764	0.9337	0.1343	1.5946	0.7473	0.4954	0.1343	0.3651	0.9354	0.2686	0.015	0.2686	0.5428	0.2686	0.0841	1.7328	0.2686	0.0059	1.1885	0.2686	0.1152	1.7889	0.2686	0.0199	0.7698	0.2686	0.0912	0.7585	0.2686	0.0026	0.7455	0.2686	0.0089	0.7577	0.2686	0.0103	0.8033
21	0.2644	0.8563	0.1404	0.6515	0.9273	0.1404	1.5092	0.7812	0.4638	0.1404	0.3324	0.9292	0.2808	0.0122	0.2808	0.5125	0.2808	0.0722	1.6814	0.2808	0.0055	1.1346	0.2808	0.0951	1.7258	0.2808	0.0168	0.7502	0.2808	0.0725	0.739	0.2808	0.0022	0.7194	0.2808	0.0088	0.7288	0.2808	0.0101	0.7768
22	0.2764	0.8417	0.1465	0.6265	0.9207	0.1465	1.4294	0.8152	0.433	0.1465	0.3013	0.9229	0.293	0.0103	0.293	0.4827	0.293	0.0628	1.6317	0.293	0.0052	1.0836	0.293	0.078	1.6652	0.293	0.0148	0.7303	0.293	0.0569	0.7192	0.293	0.002	0.6937	0.293	0.0087	0.7007	0.293	0.0101	0.7508
23	0.2885	0.8268	0.1526	0.6015	0.914	0.1526	1.3548	0.8492	0.4031	0.1526	0.2721	0.9163	0.3052	0.0091	0.3052	0.4535	0.3052	0.0556	1.5835	0.3052	0.0051	1.0352	0.3052	0.0638	1.6069	0.3052	0.0135	0.7103	0.3052	0.044	0.6991	0.3052	0.0019	0.6685	0.3052	0.0087	0.6733	0.3052	0.0101	0.7255
24	0.3005	0.8115	0.1587	0.5766	0.9072	0.1587	1.2849	0.8832	0.3741	0.1587	0.2447	0.9096	0.3174	0.0084	0.3174	0.425	0.3174	0.0501	1.5369	0.3174	0.005	0.9892	0.3174	0.052	1.5509	0.3174	0.0127	0.69	0.3174	0.0335	0.6788	0.3174	0.0018	0.6437	0.3174	0.0087	0.6465	0.3174	0.01	0.7006
25	0.3125	0.7959	0.1648	0.5518	0.9003	0.1648	1.2195	0.9171	0.346	0.1648	0.2192	0.9027	0.3296	0.0079	0.3296	0.3974	0.3296	0.046	1.4916	0.3296	0.005	0.9455	0.3296	0.0423	1.497	0.3296	0.0121	0.6696	0.3296	0.025	0.6583	0.3296	0.0018	0.6193	0.3296	0.0087	0.6203	0.3296	0.01	0.6761
26	0.3245	0.7801	0.1709	0.5273	0.8932	0.1709	1.1582	0.9511	0.319	0.1709	0.1956	0.8955	0.3418	0.0076	0.3418	0.3706	0.3418	0.0429	1.4477	0.3418	0.0049	0.904	0.3418	0.0345	1.4452	0.3418	0.0118	0.6491	0.3418	0.0182	0.6377	0.3418	0.0018	0.5952	0.3418	0.0087	0.5947	0.3418	0.01	0.6521
27	0.3365	0.764	0.177	0.503	0.886	0.177	1.1006	0.9851	0.2931	0.177	0.1739	0.8882	0.354	0.0074	0.354	0.3448	0.354	0.0407	1.4052	0.354	0.0049	0.8645	0.354	0.0282	1.3954	0.354	0.0116	0.6286	0.354	0.0128	0.617	0.354	0.0018	0.5715	0.354	0.0087	0.5696	0.354	0.01	0.6285
28	0.3486	0.7476	0.1831	0.4791	0.8786	0.1831	1.0465	1.019	0.2683	0.1831	0.1539	0.8807	0.3662	0.0073	0.3662	0.3201	0.3662	0.0391	1.3639	0.3662	0.0049	0.827	0.3662	0.0233	1.3473	0.3662	0.0115	0.608	0.3662	0.0086	0.5964	0.3662	0.0018	0.5481	0.3662	0.0087	0.545	0.3662	0.01	0.6052
29	0.3606	0.7311	0.1892	0.4556	0.8711	0.1892	0.9955	1.053	0.2447	0.1892	0.1357	0.873	0.3784	0.0073	0.3784	0.2965	0.3784	0.0379	1.3239	0.3784	0.0049	0.7912	0.3784	0.0194	1.3011	0.3784	0.0115	0.5875	0.3784	0.0054	0.5757	0.3784	0.0018	0.5251	0.3784	0.0087	0.521	0.3784	0.01	0.5824
30	0.3726	0.7144	0.1953	0.4326	0.8634	0.1953	0.9476	1.087	0.2223	0.1953	0.1192	0.8652	0.3906	0.0073	0.3906	0.2739	0.3906	0.0371	1.285	0.3906	0.0049	0.7571	0.3906	0.0164	1.2566	0.3906	0.0114	0.567	0.3906	0.0029	0.5551	0.3906	0.0018	0.5025	0.3906	0.0087	0.4975	0.3906	0.01	0.5599
31	0.3846	0.6976	0.2014	0.4101	0.8555	0.2014	0.9025	1.1209	0.2011	0.2014	0.1044	0.8571	0.4028	0.0072	0.4028	0.2525	0.4028	0.0366	1.2473	0.4028	0.0049	0.7246	0.4028	0.014	1.2136	0.4028	0.0114	0.5467	0.4028	0.001	0.5347	0.4028	0.0018	0.4803	0.4028	0.0087	0.4745	0.4028	0.01	0.5378
32	0.3966	0.6807	0.2075	0.3882	0.8474	0.2075	0.8599	1.1549	0.1811	0.2075	0.091	0.8489	0.415	0.0072	0.415	0.2323	0.415	0.0362	1.2107	0.415	0.0049	0.6936	0.415	0.0123	1.1723	0.415	0.0114	0.5265	0.415	0	0.5144	0.415	0.0018	0.4586	0.415	0.0087	0.4521	0.415	0.01	0.5161
33	0.4087	0.6637	0.2136	0.3668	0.8393	0.2136	0.8197	1.1889	0.1623	0.2136	0.0791	0.8406	0.4272	0.0072	0.4272	0.2132	0.4272	0.0359	1.1751	0.4272	0.0049	0.664	0.4272	0.0109	1.1324	0.4272	0.0114	0.5065	0.4272	0	0.4943	0.4272	0.0018	0.4373	0.4272	0.0087	0.4302	0.4272	0.01	0.4948
34	0.4207	0.6467	0.2197	0.3462	0.8309	0.2197	0.7817	1.2228	0.1447	0.2197	0.0685	0.832	0.4395	0.0072	0.4395	0.1953	0.4395	0.0358	1.1406	0.4395	0.0049	0.6358	0.4395	0.0099	1.0939	0.4395	0.0114	0.4867	0.4395	0	0.4745	0.4395	0.0018	0.4164	0.4395	0.0087	0.4089	0.4395	0.01	0.4739
35	0.4327	0.6297	0.2258	0.3261	0.8224	0.2258	0.7458	1.2568	0.1283	0.2258	0.0591	0.8234	0.4517	0.0072	0.4517	0.1785	0.4517	0.0357	1.107	0.4517	0.0049	0.6088	0.4517	0.0092	1.0567	0.4517	0.0114	0.4672	0.4517	0	0.4549	0.4517	0.0018	0.3961	0.4517	0.0087	0.3881	0.4517	0.01	0.4535
36	0.4447	0.6126	0.2319	0.3068	0.8138	0.2319	0.7119	1.2908	0.1131	0.2319	0.0509	0.8146	0.4639	0.0072	0.4639	0.1629	0.4639	0.0356	1.0744	0.4639	0.0049	0.583	0.4639	0.0087	1.0208	0.4639	0.0114	0.448	0.4639	0	0.4357	0.4639	0.0018	0.3762	0.4639	0.0087	0.368	0.4639	0.01	0.4335
37	0.4567	0.5956	0.238	0.2882	0.8051	0.238	0.6797	1.3247	0.0989	0.238	0.0437	0.8056	0.4761	0.0072	0.4761	0.1483	0.4761	0.0355	1.0427	0.4761	0.0049	0.5584	0.4761	0.0083	0.9862	0.4761	0.0114	0.4292	0.4761	0	0.4168	0.4761	0.0018	0.3569	0.4761	0.0087	0.3484	0.4761	0.01	0.4139
38	0.4687	0.5787	0.2441	0.2704	0.7962	0.2441	0.6493	1.3587	0.0859	0.2441	0.0374	0.7965	0.4883	0.0072	0.4883	0.1349	0.4883	0.0355	1.0119	0.4883	0.0049	0.5348	0.4883	0.008	0.9528	0.4883	0.0114	0.4107	0.4883	0	0.3982	0.4883	0.0018	0.3381	0.4883	0.0087	0.3295	0.4883	0.01	0.3948
39	0.4808	0.5619	0.2502	0.2533	0.7872	0.2502	0.6205	1.3927	0.0738	0.2502	0.032	0.7873	0.5005	0.0072	0.5005	0.1224	0.5005	0.0355	0.982	0.5005	0.0049	0.5122	0.5005	0.0078	0.9205	0.5005	0.0114	0.3925	0.5005	0	0.3801	0.5005	0.0018	0.3199	0.5005	0.0087	0.3112	0.5005	0.01	0.3762
40	0.4928	0.5451	0.2563	0.2369	0.7781	0.2563	0.5931	1.4266	0.0628	0.2563	0.0273	0.778	0.5127	0.0072	0.5127	0.1109	0.5127	0.0355	0.9529	0.5127	0.0049	0.4906	0.5127	0.0077	0.8892	0.5127	0.0114	0.3748	0.5127	0	0.3624	0.5127	0.0018	0.3023	0.5127	0.0087	0.2935	0.5127	0.01	0.358
41	0.5048	0.5285	0.2625	0.2213	0.7688	0.2625	0.5671	1.4606	0.0527	0.2625	0.0232	0.7686	0.5249	0.0072	0.5249	0.1004	0.5249	0.0355	0.9245	0.5249	0.0049	0.4699	0.5249	0.0076	0.859	0.5249	0.0114	0.3575	0.5249	0	0.3451	0.5249	0.0018	0.2852	0.5249	0.0087	0.2764	0.5249	0.01	0.3404
42	0.5168	0.5121	0.2686	0.2065	0.7595	0.2686	0.5425	1.4946	0.0435	0.2686	0.0198	0.7591	0.5371	0.0072	0.5371	0.0908	0.5371	0.0355	0.897	0.5371	0.0049	0.4501	0.5371	0.0075	0.8298	0.5371	0.0114	0.3406	0.5371	0	0.3282	0.5371	0.0018	0.2688	0.5371	0.0087	0.26	0.5371	0.01	0.3232
43	0.5288	0.4958	0.2747	0.1924	0.7501	0.2747	0.5191	1.5285	0.0351	0.2747	0.0169	0.7494	0.5493	0.0072	0.5493	0.082	0.5493	0.0355	0.8702	0.5493	0.0049	0.4311	0.5493	0.0074	0.8016	0.5493	0.0114	0.3242	0.5493	0	0.3119	0.5493	0.0018	0.2529	0.5493	0.0087	0.2442	0.5493	0.01	0.3066
44	0.5409	0.4797	0.2808	0.179	0.7406	0.2808	0.4968	1.5625	0.0275	0.2808	0.0144	0.7397	0.5615	0.0072	0.5615	0.074	0.5615	0.0355	0.8441	0.5615	0.0049	0.4129	0.5615	0.0074	0.7743	0.5615	0.0114	0.3083	0.5615	0	0.296	0.5615	0.0018	0.2377	0.5615	0.0087	0.2291	0.5615	0.01	0.2905
45	0.5529	0.4639	0.2869	0.1664	0.731	0.2869	0.4756	1.5965	0.0207	0.2869	0.0123	0.7299	0.5737	0.0072	0.5737	0.0667	0.5737	0.0355	0.8187	0.5737	0.0049	0.3954	0.5737	0.0074	0.7478	0.5737	0.0114	0.2929	0.5737	0	0.2806	0.5737	0.0018	0.223	0.5737	0.0087	0.2146	0.5737	0.01	0.275
46	0.5649	0.4482	0.293	0.1545	0.7213	0.293	0.4555	1.6304	0.0145	0.293	0.0105	0.72	0.5859	0.0072	0.5859	0.0602	0.5859	0.0355	0.7939	0.5859	0.0049	0.3786	0.5859	0.0074	0.7222	0.5859	0.0114	0.2779	0.5859	0	0.2657	0.5859	0.0018	0.209	0.5859	0.0087	0.2008	0.5859	0.01	0.2599
47	0.5769	0.4328	0.2991	0.1432	0.7115	0.2991	0.4363	1.6644	0.009	0.2991	0.0091	0.7101	0.5981	0.0072	0.5981	0.0543	0.5981	0.0355	0.7698	0.5981	0.0049	0.3625	0.5981	0.0074	0.6975	0.5981	0.0114	0.2635	0.5981	0	0.2514	0.5981	0.0018	0.1956	0.5981	0.0087	0.1876	0.5981	0.01	0.2454
48	0.5889	0.4177	0.3052	0.1327	0.7017	0.3052	0.418	1.6984	0.004	0.3052	0.0079	0.7001	0.6104	0.0072	0.6104	0.0489	0.6104	0.0355	0.7464	0.6104	0.0049	0.3471	0.6104	0.0074	0.6735	0.6104	0.0114	0.2496	0.6104	0	0.2375	0.6104	0.0018	0.1828	0.6104	0.0087	0.175	0.6104	0.01	0.2314
49	0.601	0.4029	0.3113	0.1228	0.6918	0.3113	0.4006	1.7323	0	0.3113	0.0069	0.69	0.6226	0.0072	0.6226	0.0442	0.6226	0.0355	0.7235	0.6226	0.0049	0.3322	0.6226	0.0074	0.6502	0.6226	0.0114	0.2361	0.6226	0	0.2242	0.6226	0.0018	0.1705	0.6226	0.0087	0.163	0.6226	0.01	0.218
50	0.613	0.3883	0.3174	0.1136	0.6819	0.3174	0.384	1.7663	0	0.3174	0.006	0.6799	0.6348	0.0072	0.6348	0.04	0.6348	0.0355	0.7013	0.6348	0.0049	0.318	0.6348	0.0074	0.6277	0.6348	0.0114	0.2232	0.6348	0	0.2114	0.6348	0.0018	0.1589	0.6348	0.0087	0.1516	0.6348	0.01	0.2051
51	0.625	0.374	0.3235	0.105	0.6719	0.3235	0.3681	1.8003	0	0.3235	0.0053	0.6697	0.647	0.0072	0.647	0.0362	0.647	0.0355	0.6796	0.647	0.0049	0.3043	0.647	0.0074	0.6058	0.647	0.0114	0.2108	0.647	0	0.1991	0.647	0.0018	0.1479	0.647	0.0087	0.1408	0.647	0.01	0.1927
52	0.637	0.3601	0.3296	0.0969	0.6619	0.3296	0.353	1.8342	0	0.3296	0.0048	0.6595	0.6592	0.0072	0.6592	0.0328	0.6592	0.0355	0.6585	0.6592	0.0049	0.2911	0.6592	0.0074	0.5847	0.6592	0.0114	0.1989	0.6592	0	0.1873	0.6592	0.0018	0.1374	0.6592	0.0087	0.1306	0.6592	0.01	0.1809
53	0.649	0.3464	0.3357	0.0894	0.6518	0.3357	0.3386	1.8682	0	0.3357	0.0043	0.6493	0.6714	0.0072	0.6714	0.0299	0.6714	0.0355	0.6379	0.6714	0.0049	0.2784	0.6714	0.0074	0.5642	0.6714	0.0114	0.1875	0.6714	0	0.176	0.6714	0.0018	0.1274	0.6714	0.0087	0.121	0.6714	0.01	0.1695
54	0.6611	0.3331	0.3418	0.0825	0.6417	0.3418	0.3248	1.9022	0	0.3418	0.004	0.6391	0.6836	0.0072	0.6836	0.0272	0.6836	0.0355	0.6178	0.6836	0.0049	0.2662	0.6836	0.0074	0.5442	0.6836	0.0114	0.1767	0.6836	0	0.1653	0.6836	0.0018	0.1181	0.6836	0.0087	0.1119	0.6836	0.01	0.1587
55	0.6731	0.3201	0.3479	0.0761	0.6316	0.3479	0.3117	1.9361	0	0.3479	0.0037	0.6288	0.6958	0.0072	0.6958	0.0249	0.6958	0.0355	0.5982	0.6958	0.0049	0.2545	0.6958	0.0074	0.5249	0.6958	0.0114	0.1663	0.6958	0	0.155	0.6958	0.0018	0.1092	0.6958	0.0087	0.1034	0.6958	0.01	0.1484
56	0.6851	0.3074	0.354	0.0702	0.6215	0.354	0.2991	1.9701	0	0.354	0.0034	0.6185	0.708	0.0072	0.708	0.0229	0.708	0.0355	0.5791	0.708	0.0049	0.2432	0.708	0.0074	0.5062	0.708	0.0114	0.1564	0.708	0	0.1452	0.708	0.0018	0.1008	0.708	0.0087	0.0953	0.708	0.01	0.1386
57	0.6971	0.2951	0.3601	0.0647	0.6114	0.3601	0.2871	2.0041	0	0.3601	0.0033	0.6082	0.7202	0.0072	0.7202	0.0211	0.7202	0.0355	0.5605	0.7202	0.0049	0.2323	0.7202	0.0074	0.488	0.7202	0.0114	0.1469	0.7202	0	0.1359	0.7202	0.0018	0.093	0.7202	0.0087	0.0878	0.7202	0.01	0.1292
58	0.7091	0.2832	0.3662	0.0596	0.6012	0.3662	0.2756	2.038	0	0.3662	0.0031	0.5979	0.7324	0.0072	0.7324	0.0196	0.7324	0.0355	0.5424	0.7324	0.0049	0.2219	0.7324	0.0074	0.4704	0.7324	0.0114	0.1379	0.7324	0	0.1271	0.7324	0.0018	0.0856	0.7324	0.0087	0.0807	0.7324	0.01	0.1204
59	0.7212	0.2716	0.3723	0.055	0.5911	0.3723	0.2646	2.072	0	0.3723	0.003	0.5877	0.7446	0.0072	0.7446	0.0183	0.7446	0.0355	0.5246	0.7446	0.0049	0.2118	0.7446	0.0074	0.4532	0.7446	0.0114	0.1294	0.7446	0	0.1187	0.7446	0.0018	0.0787	0.7446	0.0087	0.0741	0.7446	0.01	0.112
60	0.7332	0.2603	0.3784	0.0508	0.581	0.3784	0.2541	2.106	0	0.3784	0.0029	0.5774	0.7568	0.0072	0.7568	0.0171	0.7568	0.0355	0.5073	0.7568	0.0049	0.2021	0.7568	0.0074	0.4366	0.7568	0.0114	0.1214	0.7568	0	0.1108	0.7568	0.0018	0.0722	0.7568	0.0087	0.0679	0.7568	0.01	0.104
61	0.7452	0.2494	0.3845	0.0469	0.5709	0.3845	0.244	2.1399	0	0.3845	0.0028	0.5671	0.769	0.0072	0.769	0.0161	0.769	0.0355	0.4905	0.769	0.0049	0.1927	0.769	0.0074	0.4204	0.769	0.0114	0.1137	0.769	0	0.1033	0.769	0.0018	0.0662	0.769	0.0087	0.0621	0.769	0.01	0.0965
62	0.7572	0.2388	0.3906	0.0433	0.5608	0.3906	0.2344	2.1739	0	0.3906	0.0028	0.5569	0.7812	0.0072	0.7812	0.0152	0.7812	0.0355	0.474	0.7812	0.0049	0.1837	0.7812	0.0074	0.4047	0.7812	0.0114	0.1065	0.7812	0	0.0962	0.7812	0.0018	0.0605	0.7812	0.0087	0.0568	0.7812	0.01	0.0894
63	0.7692	0.2286	0.3967	0.0401	0.5507	0.3967	0.2251	1.8	0	0.3967	0.0027	0.5467	0.7935	0.0072	0.7935	0.0145	0.7935	0.0355	0.4579	0.7935	0.0049	0.175	0.7935	0.0074	0.3895	0.7935	0.0114	0.0997	0.7935	0	0.0895	0.7935	0.0018	0.0552	0.7935	0.0087	0.0518	0.7935	0.01	0.0827
64	0.7812	0.2188	0.4028	0.0372	0.5406	0.4028	0.2163			0.4028	0.0027	0.5366	0.8057	0.0072	0.8057	0.0138	0.8057	0.0355	0.4422	0.8057	0.0049	0.1667	0.8057	0.0074	0.3747	0.8057	0.0114	0.0933	0.8057	0	0.0832	0.8057	0.0018	0.0503	0.8057	0.0087	0.0472	0.8057	0.01	0.0764
65	0.7933	0.2093	0.4089	0.0345	0.5306	0.4089	0.2078			0.4089	0.0027	0.5264	0.8179	0.0072	0.8179	0.0133	0.8179	0.0355	0.4269	0.8179	0.0049	0.1586	0.8179	0.0074	0.3603	0.8179	0.0114	0.0872	0.8179	0	0.0773	0.8179	0.0018	0.0458	0.8179	0.0087	0.0429	0.8179	0.01	0.0704
66	0.8053	0.2001	0.415	0.0321	0.5206	0.415	0.1997			0.415	0.0026	0.5163	0.8301	0.0072	0.8301	0.0128	0.8301	0.0355	0.412	0.8301	0.0049	0.1508	0.8301	0.0074	0.3463	0.8301	0.0114	0.0815	0.8301	0	0.0718	0.8301	0.0018	0.0416	0.8301	0.0087	0.0389	0.8301	0.01	0.0649
67	0.8173	0.1913	0.4211	0.0299	0.5107	0.4211	0.1919			0.4211	0.0026	0.5063	0.8423	0.0072	0.8423	0.0124	0.8423	0.0355	0.3974	0.8423	0.0049	0.1433	0.8423	0.0074	0.3326	0.8423	0.0114	0.0762	0.8423	0	0.0666	0.8423	0.0018	0.0377	0.8423	0.0087	0.0353	0.8423	0.01	0.0596
68	0.8293	0.1828	0.4272	0.0279	0.5008	0.4272	0.1845			0.4272	0.0026	0.4963	0.8545	0.0072	0.8545	0.0121	0.8545	0.0355	0.3831	0.8545	0.0049	0.136	0.8545	0.0074	0.3194	0.8545	0.0114	0.0712	0.8545	0	0.0617	0.8545	0.0018	0.034	0.8545	0.0087	0.0319	0.8545	0.01	0.0547
69	0.8413	0.1747	0.4333	0.0261	0.491	0.4333	0.1773			0.4333	0.0026	0.4864	0.8667	0.0072	0.8667	0.0118	0.8667	0.0355	0.3691	0.8667	0.0049	0.129	0.8667	0.0074	0.3065	0.8667	0.0114	0.0665	0.8667	0	0.0571	0.8667	0.0018	0.0307	0.8667	0.0087	0.0288	0.8667	0.01	0.0502
70	0.8534	0.1668	0.4395	0.0245	0.4812	0.4395	0.1704			0.4395	0.0026	0.4766	0.8789	0.0072	0.8789	0.0116	0.8789	0.0355	0.3555	0.8789	0.0049	0.1223	0.8789	0.0074	0.294	0.8789	0.0114	0.0621	0.8789	0	0.0529	0.8789	0.0018	0.0276	0.8789	0.0087	0.026	0.8789	0.01	0.0459
71	0.8654	0.1593	0.4456	0.0231	0.4715	0.4456	0.1639			0.4456	0.0026	0.4668	0.8911	0.0072	0.8911	0.0114	0.8911	0.0355	0.3422	0.8911	0.0049	0.1157	0.8911	0.0074	0.2818	0.8911	0.0114	0.058	0.8911	0	0.0489	0.8911	0.0018	0.0248	0.8911	0.0087	0.0234	0.8911	0.01	0.0419
72	0.8774	0.1522	0.4517	0.0218	0.4618	0.4517	0.1575			0.4517	0.0026	0.457	0.9033	0.0072	0.9033	0.0112	0.9033	0.0355	0.3292	0.9033	0.0049	0.1094	0.9033	0.0074	0.27	0.9033	0.0114	0.0542	0.9033	0	0.0452	0.9033	0.0018	0.0222	0.9033	0.0087	0.021	0.9033	0.01	0.0382
73	0.8894	0.1453	0.4578	0.0206	0.4522	0.4578	0.1515			0.4578	0.0026	0.4474	0.9155	0.0072	0.9155	0.0111	0.9155	0.0355	0.3165	0.9155	0.0049	0.1034	0.9155	0.0074	0.2584	0.9155	0.0114	0.0507	0.9155	0	0.0418	0.9155	0.0018	0.0198	0.9155	0.0087	0.0188	0.9155	0.01	0.0348
74	0.9014	0.1387	0.4639	0.0196	0.4427	0.4639	0.1456			0.4639	0.0026	0.4378	0.9277	0.0072	0.9277	0.0109	0.9277	0.0355	0.3041	0.9277	0.0049	0.0975	0.9277	0.0074	0.2472	0.9277	0.0114	0.0474	0.9277	0	0.0386	0.9277	0.0018	0.0176	0.9277	0.0087	0.0168	0.9277	0.01	0.0315
75	0.9135	0.1324	0.47	0.0187	0.4333	0.47	0.14			0.47	0.0026	0.4283	0.9399	0.0072	0.9399	0.0108	0.9399	0.0355	0.2919	0.9399	0.0049	0.0918	0.9399	0.0074	0.2363	0.9399	0.0114	0.0443	0.9399	0	0.0356	0.9399	0.0018	0.0156	0.9399	0.0087	0.015	0.9399	0.01	0.0286
76	0.9255	0.1264	0.4761	0.0179	0.4239	0.4761	0.1347			0.4761	0.0026	0.4189	0.9521	0.0072	0.9521	0.0108	0.9521	0.0355	0.28	0.9521	0.0049	0.0863	0.9521	0.0074	0.2256	0.9521	0.0114	0.0414	0.9521	0	0.0329	0.9521	0.0018	0.0138	0.9521	0.0087	0.0133	0.9521	0.01	0.0258
77	0.9375	0.1207	0.4822	0.0172	0.4147	0.4822	0.1295			0.4822	0.0026	0.4096	0.9644	0.0072	0.9644	0.0107	0.9644	0.0355	0.2684	0.9644	0.0049	0.081	0.9644	0.0074	0.2152	0.9644	0.0114	0.0388	0.9644	0	0.0304	0.9644	0.0018	0.0122	0.9644	0.0087	0.0118	0.9644	0.01	0.0233
78	0.9495	0.1153	0.4883	0.0165	0.4055	0.4883	0.1246			0.4883	0.0026	0.4004	0.9766	0.0072	0.9766	0.0106	0.9766	0.0355	0.2571	0.9766	0.0049	0.0759	0.9766	0.0074	0.2051	0.9766	0.0114	0.0364	0.9766	0	0.028	0.9766	0.0018	0.0106	0.9766	0.0087	0.0104	0.9766	0.01	0.0209
79	0.9615	0.1101	0.4944	0.0159	0.3964	0.4944	0.1198			0.4944	0.0026	0.3913	0.9888	0.0072	0.9888	0.0106	0.9888	0.0355	0.246	0.9888	0.0049	0.071	0.9888	0.0074	0.1953	0.9888	0.0114	0.0341	0.9888	0	0.0258	0.9888	0.0018	0.0093	0.9888	0.0087	0.0092	0.9888	0.01	0.0187
80	0.9736	0.1052	0.5005	0.0154	0.3874	0.5005	0.1152			0.5005	0.0026	0.3823	1.001	0.0072	1.001	0.0106	1.001	0.0355	0.2351	1.001	0.0049	0.0662	1.001	0.0074	0.1857	1.001	0.0114	0.032	1.001	0	0.0239	1.001	0.0018	0.008	1.001	0.0087	0.0081	1.001	0.01	0.0167
81	0.9856	0.1005	0.5066	0.015	0.3785	0.5066	0.1108			0.5066	0.0026	0.3734	1.0132	0.0072	1.0132	0.0105	1.0132	0.0355	0.2245	1.0132	0.0049	0.0616	1.0132	0.0074	0.1764	1.0132	0.0114	0.0301	1.0132	0	0.022	1.0132	0.0018	0.0069	1.0132	0.0087	0.007	1.0132	0.01	0.0149
82	0.9976	0.0961	0.5127	0.0146	0.3697	0.5127	0.1066			0.5127	0.0026	0.3646	1.0254	0.0072	1.0254	0.0105	1.0254	0.0355	0.2141	1.0254	0.0049	0.0571	1.0254	0.0074	0.1673	1.0254	0.0114	0.0284	1.0254	0	0.0203	1.0254	0.0018	0.0059	1.0254	0.0087	0.0061	1.0254	0.01	0.0132
83	1.0096	0.0919	0.5188	0.0143	0.361	0.5188	0.1025			0.5188	0.0026	0.3559	1.0376	0.0072	1.0376	0.0105	1.0376	0.0355	0.2039	1.0376	0.0049	0.0528	1.0376	0.0074	0.1584	1.0376	0.0114	0.0267	1.0376	0	0.0188	1.0376	0.0018	0.0049	1.0376	0.0087	0.0053	1.0376	0.01	0.0116
84	1.0216	0.0879	0.5249	0.014	0.3523	0.5249	0.0986			0.5249	0.0026	0.3473	1.0498	0.0072	1.0498	0.0105	1.0498	0.0355	0.1939	1.0498	0.0049	0.0486	1.0498	0.0074	0.1498	1.0498	0.0114	0.0253	1.0498	0	0.0174	1.0498	0.0018	0.0041	1.0498	0.0087	0.0046	1.0498	0.01	0.0102
85	1.0337	0.0841	0.531	0.0137	0.3438	0.531	0.0949			0.531	0.0026	0.3388	1.062	0.0072	1.062	0.0105	1.062	0.0355	0.1842	1.062	0.0049	0.0445	1.062	0.0074	0.1414	1.062	0.0114	0.0239	1.062	0	0.0161	1.062	0.0018	0.0034	1.062	0.0087	0.0039	1.062	0.01	0.0089
86	1.0457	0.0806	0.5371	0.0135	0.3355	0.5371	0.0912			0.5371	0.0026	0.3304	1.0742	0.0072	1.0742	0.0104	1.0742	0.0355	0.1747	1.0742	0.0049	0.0406	1.0742	0.0074	0.1331	1.0742	0.0114	0.0226	1.0742	0	0.0149	1.0742	0.0018	0.0027	1.0742	0.0087	0.0033	1.0742	0.01	0.0077
87	1.0577	0.0772	0.5432	0.0133	0.3272	0.5432	0.0878			0.5432	0.0026	0.3222	1.0864	0.0072	1.0864	0.0104	1.0864	0.0355	0.1653	1.0864	0.0049	0.0368	1.0864	0.0074	0.1251	1.0864	0.0114	0.0215	1.0864	0	0.0138	1.0864	0.0018	0.0021	1.0864	0.0087	0.0028	1.0864	0.01	0.0066
88	1.0697	0.074	0.5493	0.0131	0.319	0.5493	0.0844			0.5493	0.0026	0.314	1.0986	0.0072	1.0986	0.0104	1.0986	0.0355	0.1562	1.0986	0.0049	0.0332	1.0986	0.0074	0.1173	1.0986	0.0114	0.0205	1.0986	0	0.0128	1.0986	0.0018	0.0015	1.0986	0.0087	0.0023	1.0986	0.01	0.0056
89	1.0817	0.071	0.5554	0.013	0.311	0.5554	0.0812			0.5554	0.0026	0.306	1.1108	0.0072	1.1108	0.0104	1.1108	0.0355	0.1473	1.1108	0.0049	0.0296	1.1108	0.0074	0.1097	1.1108	0.0114	0.0195	1.1108	0	0.0119	1.1108	0.0018	0.001	1.1108	0.0087	0.0019	1.1108	0.01	0.0047
90	1.0938	0.0682	0.5615	0.0128	0.303	0.5615	0.0781			0.5615	0.0026	0.2981	1.123	0.0072	1.123	0.0104	1.123	0.0355	0.1385	1.123	0.0049	0.0262	1.123	0.0074	0.1023	1.123	0.0114	0.0186	1.123	0	0.0111	1.123	0.0018	0.0006	1.123	0.0087	0.0015	1.123	0.01	0.0039
91	1.1058	0.0656	0.5676	0.0127	0.2952	0.5676	0.0751			0.5676	0.0026	0.2903	1.1353	0.0072	1.1353	0.0104	1.1353	0.0355	0.1299	1.1353	0.0049	0.0229	1.1353	0.0074	0.095	1.1353	0.0114	0.0179	1.1353	0	0.0104	1.1353	0.0018	0.0002	1.1353	0.0087	0.0012	1.1353	0.01	0.0032
92	1.1178	0.0631	0.5737	0.0126	0.2875	0.5737	0.0723			0.5737	0.0026	0.2827	1.1475	0.0072	1.1475	0.0104	1.1475	0.0355	0.1215	1.1475	0.0049	0.0197	1.1475	0.0074	0.088	1.1475	0.0114	0.0171	1.1475	0	0.0097	1.1475	0.0018	0	1.1475	0.0087	0.0009	1.1475	0.01	0.0025
93	1.1298	0.0607	0.5798	0.0125	0.2799	0.5798	0.0695			0.5798	0.0026	0.2752	1.1597	0.0072	1.1597	0.0104	1.1597	0.0355	0.1133	1.1597	0.0049	0.0166	1.1597	0.0074	0.0811	1.1597	0.0114	0.0165	1.1597	0	0.0091	1.1597	0.0018	0	1.1597	0.0087	0.0006	1.1597	0.01	0.0019
94	1.1418	0.0586	0.5859	0.0125	0.2725	0.5859	0.0668			0.5859	0.0026	0.2678	1.1719	0.0072	1.1719	0.0104	1.1719	0.0355	0.1052	1.1719	0.0049	0.0136	1.1719	0.0074	0.0744	1.1719	0.0114	0.0159	1.1719	0	0.0085	1.1719	0.0018	0	1.1719	0.0087	0.0004	1.1719	0.01	0.0013
95	1.1538	0.0565	0.592	0.0124	0.2651	0.592	0.0643			0.592	0.0026	0.2605	1.1841	0.0072	1.1841	0.0104	1.1841	0.0355	0.0974	1.1841	0.0049	0.0107	1.1841	0.0074	0.0678	1.1841	0.0114	0.0154	1.1841	0	0.008	1.1841	0.0018	0	1.1841	0.0087	0.0002	1.1841	0.01	0.0008
96	1.1659	0.0546	0.5981	0.0124	0.2579	0.5981	0.0618			0.5981	0.0026	0.2533	1.1963	0.0072	1.1963	0.0104	1.1963	0.0355	0.0896	1.1963	0.0049	0.0078	1.1963	0.0074	0.0614	1.1963	0.0114	0.0149	1.1963	0	0.0076	1.1963	0.0018	0	1.1963	0.0087	0	1.1963	0.01	0.0003
97	1.1779	0.0528	0.6042	0.0123	0.2508	0.6042	0.0595			0.6042	0.0026	0.2463	1.2085	0.0072	1.2085	0.0104	1.2085	0.0355	0.0821	1.2085	0.0049	0.0051	1.2085	0.0074	0.0551	1.2085	0.0114	0.0144	1.2085	0	0.0072	1.2085	0.0018	0	1.2085	0.0087	0	1.2085	0.01	0
98	1.1899	0.0511	0.6104	0.0123	0.2438	0.6104	0.0572			0.6104	0.0026	0.2394	1.2207	0.0072	1.2207	0.0104	1.2207	0.0355	0.0746	1.2207	0.0049	0.0025	1.2207	0.0074	0.049	1.2207	0.0114	0.0141	1.2207	0	0.0068	1.2207	0.0018	0	1.2207	0.0087	0	1.2207	0.01	0
99	1.2019	0.0495	0.6165	0.0122	0.237	0.6165	0.055			0.6165	0.0026	0.2327	1.2329	0.0072	1.2329	0.0104	1.2329	0.0355	0.0674	1.2329	0.0049	0	1.2329	0.0074	0.0431	1.2329	0.0114	0.0137	1.2329	0	0.0065	1.2329	0.0018	0	1.2329	0.0087	0	1.2329	0.01	0
100	1.2139	0.048	0.6226	0.0122	0.2303	0.6226	0.0529			0.6226	0.0026	0.226	1.2451	0.0072	1.2451	0.0104	1.2451	0.0355	0.0603	1.2451	0.0049	0	1.2451	0.0074	0.0373	1.2451	0.0114	0.0134	1.2451	0	0.0062	1.2451	0.0018	0	1.2451	0.0087	0	1.2451	0.01	0
101	1.226	0.0467	0.6287	0.0122	0.2237	0.6287	0.0508			0.6287	0.0026	0.2195	1.2573	0.0072	1.2573	0.0104	1.2573	0.0355	0.0533	1.2573	0.0049	0	1.2573	0.0074	0.0316	1.2573	0.0114	0.0131	1.2573	0	0.0059	1.2573	0.0018	0	1.2573	0.0087	0	1.2573	0.01	0
102	1.238	0.0454	0.6348	0.0122	0.2172	0.6348	0.0489			0.6348	0.0026	0.2132	1.2695	0.0072	1.2695	0.0104	1.2695	0.0355	0.0464	1.2695	0.0049	0	1.2695	0.0074	0.026	1.2695	0.0114	0.0128	1.2695	0	0.0057	1.2695	0.0018	0	1.2695	0.0087	0	1.2695	0.01	0
103	1.25	0.0442	0.6409	0.0122	0.2108	0.6409	0.047			0.6409	0.0026	0.2069	1.2817	0.0072	1.2817	0.0104	1.2817	0.0355	0.0397	1.2817	0.0049	0	1.2817	0.0074	0.0206	1.2817	0.0114	0.0126	1.2817	0	0.0055	1.2817	0.0018	0	1.2817	0.0087	0	1.2817	0.01	0
104	1.262	0.0431	0.647	0.0121	0.2046	0.647	0.0451			0.647	0.0026	0.2008	1.2939	0.0072	1.2939	0.0104	1.2939	0.0355	0.0332	1.2939	0.0049	0	1.2939	0.0074	0.0153	1.2939	0.0114	0.0124	1.2939	0	0.0053	1.2939	0.0018	0	1.2939	0.0087	0	1.2939	0.01	0
105	1.274	0.0421	0.6531	0.0121	0.1985	0.6531	0.0434			0.6531	0.0026	0.1948	1.3062	0.0072	1.3062	0.0104	1.3062	0.0355	0.0267	1.3062	0.0049	0	1.3062	0.0074	0.0101	1.3062	0.0114	0.0122	1.3062	0	0.0051	1.3062	0.0018	0	1.3062	0.0087	0	1.3062	0.01	0
106	1.2861	0.0411	0.6592	0.0121	0.1925	0.6592	0.0417			0.6592	0.0026	0.1889	1.3184	0.0072	1.3184	0.0104	1.3184	0.0355	0.0204	1.3184	0.0049	0	1.3184	0.0074	0.0051	1.3184	0.0114	0.0121	1.3184	0	0.0049	1.3184	0.0018	0	1.3184	0.0087	0	1.3184	0.01	0
107	1.2981	0.0402	0.6653	0.0121	0.1867	0.6653	0.0401			0.6653	0.0026	0.1832	1.3306	0.0072	1.3306	0.0104	1.3306	0.0355	0.0142	1.3306	0.0049	0	1.3306	0.0074	0.0002	1.3306	0.0114	0.0119	1.3306	0	0.0048	1.3306	0.0018	0	1.3306	0.0087	0	1.3306	0.01	0
108	1.3101	0.0394	0.6714	0.0121	0.1809	0.6714	0.0385			0.6714	0.0026	0.1776	1.3428	0.0072	1.3428	0.0104	1.3428	0.0355	0.0081	1.3428	0.0049	0	1.3428	0.0074	0	1.3428	0.0114	0.0118	1.3428	0	0.0047	1.3428	0.0018	0	1.3428	0.0087	0	1.3428	0.01	0
109	1.3221	0.0386	0.6775	0.0121	0.1753	0.6775	0.037			0.6775	0.0026	0.1721	1.355	0.0072	1.355	0.0104	1.355	0.0355	0.0022	1.355	0.0049	0	1.355	0.0074	0	1.355	0.0114	0.0117	1.355	0	0.0046	1.355	0.0018	0	1.355	0.0087	0	1.355	0.01	0
110	1.3341	0.0379	0.6836	0.0121	0.1698	0.6836	0.0355			0.6836	0.0026	0.1667	1.3672	0.0072	1.3672	0.0104	1.3672	0.0355	0	1.3672	0.0049	0	1.3672	0.0074	0	1.3672	0.0114	0.0116	1.3672	0	0.0045	1.3672	0.0018	0	1.3672	0.0087	0	1.3672	0.01	0
111	1.3462	0.0373	0.6897	0.0121	0.1645	0.6897	0.0341			0.6897	0.0026	0.1615	1.3794	0.0072	1.3794	0.0104	1.3794	0.0355	0	1.3794	0.0049	0	1.3794	0.0074	0	1.3794	0.0114	0.0115	1.3794	0	0.0044	1.3794	0.0018	0	1.3794	0.0087	0	1.3794	0.01	0
112	1.3582	0.0367	0.6958	0.0121	0.1592	0.6958	0.0328			0.6958	0.0026	0.1563	1.3916	0.0072	1.3916	0.0104	1.3916	0.0355	0	1.3916	0.0049	0	1.3916	0.0074	0	1.3916	0.0114	0.0114	1.3916	0	0.0043	1.3916	0.0018	0	1.3916	0.0087	0	1.3916	0.01	0
113	1.3702	0.0361	0.7019	0.0121	0.1541	0.7019	0.0315			0.7019	0.0026	0.1514	1.4038	0.0072	1.4038	0.0104	1.4038	0.0355	0	1.4038	0.0049	0	1.4038	0.0074	0	1.4038	0.0114	0.0113	1.4038	0	0.0043	1.4038	0.0018	0	1.4038	0.0087	0	1.4038	0.01	0
114	1.3822	0.0356	0.708	0.0121	0.1491	0.708	0.0302			0.708	0.0026	0.1465	1.416	0.0072	1.416	0.0104	1.416	0.0355	0	1.416	0.0049	0	1.416	0.0074	0	1.416	0.0114	0.0113	1.416	0	0.0042	1.416	0.0018	0	1.416	0.0087	0	1.416	0.01	0
115	1.3942	0.0351	0.7141	0.0121	0.1442	0.7141	0.029			0.7141	0.0026	0.1417	1.4282	0.0072	1.4282	0.0104	1.4282	0.0355	0	1.4282	0.0049	0	1.4282	0.0074	0	1.4282	0.0114	0.0112	1.4282	0	0.0042	1.4282	0.0018	0	1.4282	0.0087	0	1.4282	0.01	0
116	1.4062	0.0347	0.7202	0.0121	0.1394	0.7202	0.0278			0.7202	0.0026	0.1371	1.4404	0.0072	1.4404	0.0104	1.4404	0.0355	0	1.4404	0.0049	0	1.4404	0.0074	0	1.4404	0.0114	0.0111	1.4404	0	0.0041	1.4404	0.0018	0	1.4404	0.0087	0	1.4404	0.01	0
117	1.4183	0.0343	0.7263	0.0121	0.1348	0.7263	0.0267			0.7263	0.0026	0.1326	1.4526	0.0072	1.4526	0.0104	1.4526	0.0355	0	1.4526	0.0049	0	1.4526	0.0074	0	1.4526	0.0114	0.0111	1.4526	0	0.0041	1.4526	0.0018	0	1.4526	0.0087	0	1.4526	0.01	0
118	1.4303	0.0339	0.7324	0.0121	0.1302	0.7324	0.0256			0.7324	0.0026	0.1281	1.4648	0.0072	1.4648	0.0104	1.4648	0.0355	0	1.4648	0.0049	0	1.4648	0.0074	0	1.4648	0.0114	0.0111	1.4648	0	0.004	1.4648	0.0018	0	1.4648	0.0087	0	1.4648	0.01	0
119	1.4423	0.0336	0.7385	0.0121	0.1258	0.7385	0.0246			0.7385	0.0026	0.1238	1.4771	0.0072	1.4771	0.0104	1.4771	0.0355	0	1.4771	0.0049	0	1.4771	0.0074	0	1.4771	0.0114	0.011	1.4771	0	0.004	1.4771	0.0018	0	1.4771	0.0087	0	1.4771	0.01	0
120	1.4543	0.0333	0.7446	0.0121	0.1215	0.7446	0.0236			0.7446	0.0026	0.1197	1.4893	0.0072	1.4893	0.0104	1.4893	0.0355	0	1.4893	0.0049	0	1.4893	0.0074	0	1.4893	0.0114	0.011	1.4893	0	0.004	1.4893	0.0018	0	1.4893	0.0087	0	1.4893	0.01	0
121	1.4663	0.033	0.7507	0.0121	0.1173	0.7507	0.0226			0.7507	0.0026	0.1156	1.5015	0.0072	1.5015	0.0104	1.5015	0.0355	0	1.5015	0.0049	0	1.5015	0.0074	0	1.5015	0.0114	0.011	1.5015	0	0.004	1.5015	0.0018	0	1.5015	0.0087	0	1.5015	0.01	0
122	1.4784	0.0328	0.7568	0.0121	0.1132	0.7568	0.0217			0.7568	0.0026	0.1116	1.5137	0.0072	1.5137	0.0104	1.5137	0.0355	0	1.5137	0.0049	0	1.5137	0.0074	0	1.5137	0.0114	0.011	1.5137	0	0.0039	1.5137	0.0018	0	1.5137	0.0087	0	1.5137	0.01	0
123	1.4904	0.0325	0.7629	0.0121	0.1092	0.7629	0.0208			0.7629	0.0026	0.1078	1.5259	0.0072	1.5259	0.0104	1.5259	0.0355	0	1.5259	0.0049	0	1.5259	0.0074	0	1.5259	0.0114	0.0109	1.5259	0	0.0039	1.5259	0.0018	0	1.5259	0.0087	0	1.5259	0.01	0
124	1.5024	0.0323	0.769	0.0121	0.1053	0.769	0.0199			0.769	0.0026	0.104	1.5381	0.0072	1.5381	0.0104	1.5381	0.0355	0	1.5381	0.0049	0	1.5381	0.0074	0	1.5381	0.0114	0.0109	1.5381	0	0.0039	1.5381	0.0018	0	1.5381	0.0087	0	1.5381	0.01	0
125	1.5144	0.0321	0.7751	0.0121	0.1015	0.7751	0.0191			0.7751	0.0026	0.1004	1.5503	0.0072	1.5503	0.0104	1.5503	0.0355	0	1.5503	0.0049	0	1.5503	0.0074	0	1.5503	0.0114	0.0109	1.5503	0	0.0039	1.5503	0.0018	0	1.5503	0.0087	0	1.5503	0.01	0
126	1.5264	0.0319	0.7812	0.0121	0.0979	0.7812	0.0182			0.7812	0.0026	0.0969	1.5625	0.0072	1.5625	0.0104	1.5625	0.0355	0	1.5625	0.0049	0	1.5625	0.0074	0	1.5625	0.0114	0.0109	1.5625	0	0.0039	1.5625	0.0018	0	1.5625	0.0087	0	1.5625	0.01	0
127	1.5385	0.0318	0.7874	0.0121	0.0943	0.7874	0.0175			0.7874	0.0026	0.0934	1.8	0	1.8	0	1.8	0	0	1.8	0	0	1.8	0	0	1.8	0	0	1.8	0	0	1.8	0	0	1.8	0	0	1.8	0	0
128	1.8	0	0.7935	0.0121	0.0908	0.7935	0.0167			0.7935	0.0026	0.0901
129			0.7996	0.0121	0.0874	0.7996	0.016			0.7996	0.0026	0.0868
130			0.8057	0.0121	0.0842	0.8057	0.0153			0.8057	0.0026	0.0837
131			0.8118	0.0121	0.081	0.8118	0.0146			0.8118	0.0026	0.0806
132			0.8179	0.0121	0.0779	0.8179	0.014			0.8179	0.0026	0.0777
133			0.824	0.0121	0.0749	0.824	0.0133			0.824	0.0026	0.0748
134			0.8301	0.0121	0.072	0.8301	0.0127			0.8301	0.0026	0.072
135			0.8362	0.0121	0.0691	0.8362	0.0121			0.8362	0.0026	0.0693
136			0.8423	0.0121	0.0664	0.8423	0.0116			0.8423	0.0026	0.0667
137			0.8484	0.0121	0.0637	0.8484	0.011			0.8484	0.0026	0.0642
138			0.8545	0.0121	0.0612	0.8545	0.0105			0.8545	0.0026	0.0618
139			0.8606	0.0121	0.0587	0.8606	0.01			0.8606	0.0026	0.0594
140			0.8667	0.0121	0.0563	0.8667	0.0095			0.8667	0.0026	0.0571
141			0.8728	0.0121	0.0539	0.8728	0.009			0.8728	0.0026	0.0549
142			0.8789	0.0121	0.0517	0.8789	0.0086			0.8789	0.0026	0.0528
143			0.885	0.0121	0.0495	0.885	0.0082			0.885	0.0026	0.0507
144			0.8911	0.0121	0.0474	0.8911	0.0077			0.8911	0.0026	0.0487
145			0.8972	0.0121	0.0453	0.8972	0.0073			0.8972	0.0026	0.0468
146			0.9033	0.0121	0.0434	0.9033	0.0069			0.9033	0.0026	0.0449
147			0.9094	0.0121	0.0415	0.9094	0.0066			0.9094	0.0026	0.0431
148			0.9155	0.0121	0.0396	0.9155	0.0062			0.9155	0.0026	0.0414
149			0.9216	0.0121	0.0378	0.9216	0.0058			0.9216	0.0026	0.0397
150			0.9277	0.0121	0.0361	0.9277	0.0055			0.9277	0.0026	0.0381
151			0.9338	0.0121	0.0345	0.9338	0.0052			0.9338	0.0026	0.0366
152			0.9399	0.0121	0.0329	0.9399	0.0049			0.9399	0.0026	0.0351
153			0.946	0.0121	0.0313	0.946	0.0046			0.946	0.0026	0.0337
154			0.9521	0.0121	0.0299	0.9521	0.0043			0.9521	0.0026	0.0323
155			0.9583	0.0121	0.0284	0.9583	0.004			0.9583	0.0026	0.031
156			0.9644	0.0121	0.0271	0.9644	0.0037			0.9644	0.0026	0.0297
157			0.9705	0.0121	0.0257	0.9705	0.0034			0.9705	0.0026	0.0284
158			0.9766	0.0121	0.0245	0.9766	0.0032			0.9766	0.0026	0.0273
159			0.9827	0.0121	0.0232	0.9827	0.0029			0.9827	0.0026	0.0261
160			0.9888	0.0121	0.022	0.9888	0.0027			0.9888	0.0026	0.025
161			0.9949	0.0121	0.0209	0.9949	0.0025			0.9949	0.0026	0.024
162			1.001	0.0121	0.0198	1.001	0.0022			1.001	0.0026	0.023
163			1.0071	0.0121	0.0188	1.0071	0.002			1.0071	0.0026	0.022
164			1.0132	0.0121	0.0178	1.0132	0.0018			1.0132	0.0026	0.0211
165			1.0193	0.0121	0.0168	1.0193	0.0016			1.0193	0.0026	0.0202
166			1.0254	0.0121	0.0159	1.0254	0.0014			1.0254	0.0026	0.0194
167			1.0315	0.0121	0.015	1.0315	0.0013			1.0315	0.0026	0.0185
168			1.0376	0.0121	0.0141	1.0376	0.0011			1.0376	0.0026	0.0178
169			1.0437	0.0121	0.0133	1.0437	0.0009			1.0437	0.0026	0.017
170			1.0498	0.0121	0.0125	1.0498	0.0007			1.0498	0.0026	0.0163
171			1.0559	0.0121	0.0118	1.0559	0.0006			1.0559	0.0026	0.0156
172			1.062	0.0121	0.011	1.062	0.0004			1.062	0.0026	0.0149
173			1.0681	0.0121	0.0103	1.0681	0.0003			1.0681	0.0026	0.0143
174			1.0742	0.0121	0.0097	1.0742	0.0001			1.0742	0.0026	0.0137
175			1.0803	0.0121	0.009	1.0803	0			1.0803	0.0026	0.0131
176			1.0864	0.0121	0.0084	1.0864	0			1.0864	0.0026	0.0126
177			1.0925	0.0121	0.0078	1.0925	0			1.0925	0.0026	0.0121
178			1.0986	0.0121	0.0073	1.0986	0			1.0986	0.0026	0.0116
179			1.1047	0.0121	0.0068	1.1047	0			1.1047	0.0026	0.0111
180			1.1108	0.0121	0.0063	1.1108	0			1.1108	0.0026	0.0106
181			1.1169	0.0121	0.0058	1.1169	0			1.1169	0.0026	0.0102
182			1.123	0.0121	0.0053	1.123	0			1.123	0.0026	0.0098
183			1.1292	0.0121	0.0049	1.1292	0			1.1292	0.0026	0.0094
184			1.1353	0.0121	0.0044	1.1353	0			1.1353	0.0026	0.009
185			1.1414	0.0121	0.004	1.1414	0			1.1414	0.0026	0.0086
186			1.1475	0.0121	0.0036	1.1475	0			1.1475	0.0026	0.0083
187			1.1536	0.0121	0.0033	1.1536	0			1.1536	0.0026	0.008
188			1.1597	0.0121	0.0029	1.1597	0			1.1597	0.0026	0.0076
189			1.1658	0.0121	0.0026	1.1658	0			1.1658	0.0026	0.0074
190			1.1719	0.0121	0.0023	1.1719	0			1.1719	0.0026	0.0071
191			1.178	0.0121	0.002	1.178	0			1.178	0.0026	0.0068
192			1.1841	0.0121	0.0017	1.1841	0			1.1841	0.0026	0.0065
193			1.1902	0.0121	0.0014	1.1902	0			1.1902	0.0026	0.0063
194			1.1963	0.0121	0.0011	1.1963	0			1.1963	0.0026	0.0061
195			1.2024	0.0121	0.0009	1.2024	0			1.2024	0.0026	0.0059
196			1.2085	0.0121	0.0007	1.2085	0			1.2085	0.0026	0.0056
197			1.2146	0.0121	0.0004	1.2146	0			1.2146	0.0026	0.0054
198			1.2207	0.0121	0.0002	1.2207	0			1.2207	0.0026	0.0053
199			1.2268	0.0121	8.389e-06	1.2268	0			1.2268	0.0026	0.0051
200			1.2329	0.0121	0	1.2329	0			1.2329	0.0026	0.0049
201			1.239	0.0121	0	1.239	0			1.239	0.0026	0.0048
202			1.2451	0.0121	0	1.2451	0			1.2451	0.0026	0.0046
203			1.2512	0.0121	0	1.2512	0			1.2512	0.0026	0.0045
204			1.2573	0.0121	0	1.2573	0			1.2573	0.0026	0.0043
205			1.2634	0.0121	0	1.2634	0			1.2634	0.0026	0.0042
206			1.2695	0.0121	0	1.2695	0			1.2695	0.0026	0.0041
207			1.2756	0.0121	0	1.2756	0			1.2756	0.0026	0.004
208			1.2817	0.0121	0	1.2817	0			1.2817	0.0026	0.0038
209			1.2878	0.0121	0	1.2878	0			1.2878	0.0026	0.0037
210			1.2939	0.0121	0	1.2939	0			1.2939	0.0026	0.0036
211			1.3	0.0121	0	1.3	0			1.3	0.0026	0.0036
212			1.3062	0.0121	0	1.3062	0			1.3062	0.0026	0.0035
213			1.3123	0.0121	0	1.3123	0			1.3123	0.0026	0.0034
214			1.3184	0.0121	0	1.3184	0			1.3184	0.0026	0.0033
215			1.3245	0.0121	0	1.3245	0			1.3245	0.0026	0.0032
216			1.3306	0.0121	0	1.3306	0			1.3306	0.0026	0.0032
217			1.3367	0.0121	0	1.3367	0			1.3367	0.0026	0.0031
218			1.3428	0.0121	0	1.3428	0			1.3428	0.0026	0.003
219			1.3489	0.0121	0	1.3489	0			1.3489	0.0026	0.003
220			1.355	0.0121	0	1.355	0			1.355	0.0026	0.0029
221			1.3611	0.0121	0	1.3611	0			1.3611	0.0026	0.0029
222			1.3672	0.0121	0	1.3672	0			1.3672	0.0026	0.0028
223			1.3733	0.0121	0	1.3733	0			1.3733	0.0026	0.0028
224			1.3794	0.0121	0	1.3794	0			1.3794	0.0026	0.0027
225			1.3855	0.0121	0	1.3855	0			1.3855	0.0026	0.0027
226			1.3916	0.0121	0	1.3916	0			1.3916	0.0026	0.0027
227			1.3977	0.0121	0	1.3977	0			1.3977	0.0026	0.0026
228			1.4038	0.0121	0	1.4038	0			1.4038	0.0026	0.0026
229			1.4099	0.0121	0	1.4099	0			1.4099	0.0026	0.0026
230			1.416	0.0121	0	1.416	0			1.416	0.0026	0.0025
231			1.4221	0.0121	0	1.4221	0			1.4221	0.0026	0.0025
232			1.4282	0.0121	0	1.4282	0			1.4282	0.0026	0.0025
233			1.4343	0.0121	0	1.4343	0			1.4343	0.0026	0.0024
234			1.4404	0.0121	0	1.4404	0			1.4404	0.0026	0.0024
235			1.4465	0.0121	0	1.4465	0			1.4465	0.0026	0.0024
236			1.4526	0.0121	0	1.4526	0			1.4526	0.0026	0.0024
237			1.4587	0.0121	0	1.4587	0			1.4587	0.0026	0.0024
238			1.4648	0.0121	0	1.4648	0			1.4648	0.0026	0.0023
239			1.4709	0.0121	0	1.4709	0			1.4709	0.0026	0.0023
240			1.4771	0.0121	0	1.4771	0			1.4771	0.0026	0.0023
241			1.4832	0.0121	0	1.4832	0			1.4832	0.0026	0.0023
242			1.4893	0.0121	0	1.4893	0			1.4893	0.0026	0.0023
243			1.4954	0.0121	0	1.4954	0			1.4954	0.0026	0.0023
244			1.5015	0.0121	0	1.5015	0			1.5015	0.0026	0.0023
245			1.5076	0.0121	0	1.5076	0			1.5076	0.0026	0.0022
246			1.5137	0.0121	0	1.5137	0			1.5137	0.0026	0.0022
247			1.5198	0.0121	0	1.5198	0			1.5198	0.0026	0.0022
248			1.5259	0.0121	0	1.5259	0			1.5259	0.0026	0.0022
249			1.532	0.0121	0	1.532	0			1.532	0.0026	0.0022
250			1.5381	0.0121	0	1.5381	0			1.5381	0.0026	0.0022
251			1.5442	0.0121	0	1.5442	0			1.5442	0.0026	0.0022
252			1.5503	0.0121	0	1.5503	0			1.5503	0.0026	0.0022
253			1.5564	0.0121	0	1.5564	0			1.5564	0.0026	0.0022
254			1.5625	0.0121	0	1.5625	0			1.5625	0.0026	0.0022
255			1.8	0	0	1.8	0			1.8	0	0

## Sheet: Figure-3fii
	type	resolution
0	Restored	0.833333
1	Restored	0.8
2	Restored	0.826446
3	Restored	0.806452
4	Restored	0.746269
5	Restored	0.735294
6	Restored	2.85714
7	Restored	0.574713
8	Restored	0.546448
9	Restored	1.82
10	Noisy	4.7619
11	Noisy	3.84615
12	Noisy	1.25
13	Noisy	1.20482
14	Noisy	5.26316
15	Noisy	4
16	Noisy	3.57143
17	Noisy	2.85714
18	Noisy	1.88679
19	Noisy	1.72414
20	Noisy	3.7037
21	Noisy	1.5873
22	Noisy	1.85185

## Sheet: Figure-6c NRMSE
	VCDnet sim+exp (L)	VCDnet Sim+Exp (S`)	VCDnet exp	VCDnet sim
	0.173703	0.294623	0.259086	0.215614
	0.166834	0.200057	0.255825	0.219584
	0.174016	0.207742	0.220877	0.203261
	0.183783	0.203952	0.223415	0.210363
	0.16714	0.246756	0.220161	0.198386
	0.162429	0.207804	0.218427	0.194829
	0.157793	0.192186	0.216365	0.210931
	0.173988	0.218488	0.233663	0.217098
	0.174073	0.219688	0.234365	0.21533
	0.170788	0.21598	0.231962	0.214765
	0.167946	0.194156	0.242507	0.22189
	0.167028	0.193641	0.24236	0.220062
	0.174654	0.189207	0.200898	0.208928
	0.171055	0.194033	0.244173	0.224415
	0.167353	0.193812	0.242569	0.220157
	0.18247	0.221646	0.26374	0.248304
	0.180699	0.218022	0.263131	0.241549
	0.183333	0.278878	0.266397	0.246125
	0.18357	0.22201	0.264929	0.249791
	0.177257	0.211792	0.234634	0.206261
	0.178988	0.20215	0.235486	0.209433
	0.175168	0.279374	0.237968	0.200959
	0.177144	0.211788	0.234768	0.207891
	0.182757	0.198932	0.233895	0.206198
	0.156773	0.20007	0.204999	0.18006
	0.1568	0.198747	0.20481	0.179335
	0.168472	0.246141	0.210096	0.186531
	0.15993	0.198522	0.20603	0.184965
	0.133532	0.173293	0.197341	0.163496
	0.134641	0.170131	0.197528	0.16278
	0.13819	0.232396	0.198924	0.165704
	0.135107	0.173483	0.19721	0.164328
	0.168237	0.198991	0.217044	0.190378
	0.171535	0.193956	0.217885	0.193325
	0.18124	0.19585	0.233362	0.201624
	0.179274	0.258634	0.220103	0.199077
	0.174319	0.198321	0.21829	0.195971
	0.175106	0.202116	0.238095	0.196374
	0.174545	0.197969	0.237294	0.195048
	0.190671	0.273201	0.24481	0.210493
	0.176363	0.202209	0.238991	0.193907
	0.16649	0.184245	0.199745	0.170994
	0.167303	0.176782	0.200231	0.170608
	0.168381	0.222321	0.201441	0.173212
	0.166557	0.175718	0.19987	0.169896
	0.188139	0.214442	0.232116	0.210664
	0.180408	0.221665	0.230616	0.208171
	0.17964	0.209691	0.230253	0.208872
	0.190624	0.253034	0.234807	0.21855
	0.18038	0.222204	0.230168	0.206271
	0.1662	0.210036	0.218669	0.179605
	0.165498	0.205462	0.218152	0.180493
	0.172321	0.254033	0.221417	0.184327
	0.165624	0.208206	0.218301	0.180159
	0.155031	0.198515	0.227245	0.195799
	0.154394	0.194731	0.227748	0.194614
	0.177986	0.217997	0.235168	0.208994
	0.158986	0.267487	0.230651	0.198058
	0.154454	0.194934	0.227977	0.194801
	0.165027	0.218794	0.224777	0.198574
	0.165442	0.220626	0.22569	0.198135
	0.170145	0.255612	0.227753	0.206289
	0.165807	0.219315	0.225396	0.199235
	0.159563	0.209714	0.220258	0.184172
	0.162357	0.198642	0.221602	0.187284
	0.171135	0.250052	0.225898	0.197372
	0.162409	0.19831	0.221627	0.187194
	0.178254	0.215298	0.235776	0.208545
	0.182759	0.257121	0.238535	0.211034
	0.178632	0.21807	0.235827	0.209032

## Sheet: Figure-6c SSIM
	VCDnet sim+exp (L)	VCDnet Sim+Exp (S`)	VCDnet exp	VCDnet sim
	0.760039	0.404884	0.255755	0.708649
	0.780087	0.702012	0.255167	0.705486
	0.743715	0.631276	0.374936	0.694765
	0.711364	0.647408	0.358064	0.648462
	0.762925	0.52358	0.380451	0.72509
	0.771603	0.631854	0.392114	0.745645
	0.805841	0.684233	0.402574	0.701119
	0.761995	0.623888	0.313598	0.66144
	0.762749	0.622217	0.310866	0.674587
	0.771892	0.637154	0.323598	0.677801
	0.778282	0.6907	0.311492	0.652148
	0.77952	0.691825	0.312496	0.663572
	0.791044	0.740188	0.52224	0.68972
	0.770924	0.729083	0.305324	0.637375
	0.779006	0.6908	0.311137	0.662719
	0.768034	0.636683	0.293362	0.626412
	0.768166	0.650594	0.294342	0.657368
	0.772212	0.568743	0.281806	0.638974
	0.767709	0.637875	0.287169	0.619711
	0.757562	0.670097	0.319505	0.725604
	0.752354	0.689602	0.315013	0.711296
	0.760308	0.354002	0.305402	0.727486
	0.758074	0.671663	0.318473	0.71831
	0.728316	0.681165	0.308304	0.677141
	0.764948	0.650177	0.412909	0.754495
	0.767546	0.658131	0.414958	0.759818
	0.740782	0.44445	0.381978	0.712418
	0.756378	0.659539	0.407279	0.721977
	0.837763	0.749681	0.409332	0.811274
	0.834858	0.738336	0.406957	0.810368
	0.829033	0.460121	0.396806	0.79118
	0.834557	0.743098	0.40918	0.802142
	0.727494	0.633338	0.360447	0.703504
	0.722225	0.646519	0.356041	0.683455
	0.720421	0.691446	0.312961	0.691622
	0.707576	0.246107	0.343359	0.643855
	0.720239	0.637437	0.354592	0.664644
	0.741084	0.662398	0.294862	0.715412
	0.742888	0.670712	0.297412	0.726123
	0.697304	0.173362	0.255265	0.604008
	0.742504	0.659037	0.289575	0.73478
	0.726208	0.635693	0.344478	0.705244
	0.721876	0.670587	0.339845	0.707438
	0.713138	0.272847	0.329686	0.673904
	0.72311	0.673892	0.341605	0.715324
	0.726214	0.634458	0.331513	0.658214
	0.747108	0.598124	0.366949	0.705468
	0.750655	0.682112	0.369614	0.698825
	0.71744	0.462584	0.340612	0.624465
	0.747496	0.592281	0.369671	0.717023
	0.740785	0.612386	0.332546	0.772398
	0.742796	0.615383	0.3348	0.765516
	0.726655	0.341056	0.314036	0.737151
	0.742619	0.617118	0.333951	0.766571
	0.82998	0.71111	0.371316	0.772174
	0.830718	0.704646	0.370077	0.778005
	0.738382	0.617131	0.330243	0.712383
	0.817953	0.494539	0.353458	0.763092
	0.829902	0.704471	0.368598	0.777317
	0.786507	0.637991	0.375927	0.751561
	0.783989	0.63131	0.371215	0.754114
	0.76969	0.508548	0.358815	0.709609
	0.783158	0.637065	0.37261	0.747717
	0.77216	0.631448	0.370049	0.779706
	0.766263	0.693524	0.362911	0.767268
	0.748154	0.485375	0.339926	0.717744
	0.766066	0.694665	0.362652	0.767359
	0.737888	0.623456	0.325938	0.714833
	0.725576	0.534873	0.309863	0.700023
	0.736323	0.614664	0.32582	0.712143

## Sheet: Figure7b
0	11819.9		0	8634.22
2.72727	11118.7		3.30275	8783.08
5.45455	11316.1		6.6055	8742.34
8.18182	11069.2		9.90826	8313.1
10.9091	11362.9		13.211	7791.62
13.6364	11159.5		16.5138	7476.34
16.3636	10861.5		19.8165	7234.48
19.0909	11034.4		23.1193	6875.66
21.8182	11173.6		26.422	6538.43
24.5455	11359		29.7248	6375.01
27.2727	11538.2		33.0275	6258.51
30	11829.5		36.3303	6123.89
32.7273	11936.9		39.633	5902.11
35.4545	12007.8		42.9358	5635.88
38.1818	12226.7		46.2385	5416.85
40.9091	12620.8		49.5413	5359.59
43.6364	12894.6		52.844	5376.19
46.3636	13039.2		56.1468	5486.79
49.0909	13055		59.4495	5638.4
51.8182	13272.5		62.7523	5789.96
54.5455	13760.3		66.055	5873.02
57.2727	14292.6		69.3578	5882.79
60	14775.9		72.6606	5946.98
62.7273	15199.3		75.9633	6118.51
65.4545	15626.1		79.2661	6350.34
68.1818	16434.7		82.5688	6602.69
70.9091	17643.8		85.8716	6881.96
73.6364	18698.3		89.1743	7235.18
76.3636	19603.5		92.4771	7375.44
79.0909	20707.9		95.7798	7582.04
81.8182	21973.4		99.0826	8037.37
84.5455	22673.4		102.385	8216.12
87.2727	22817.3		105.688	8239.52
90	22857.3		108.991	8310.98
92.7273	22813.4		112.294	8408.72
95.4545	22876.1		115.596	8583.49
98.1818	23021.4		118.899	8721.39
100.909	23059.4		122.202	8870.26
103.636	23012.9		125.505	9023.31
106.364	22843.8		128.807	9219.57
109.091	22579.6		132.11	9579.51
111.818	22449.2		135.413	10040.5
114.545	22432.1		138.716	10595.6
117.273	22251.2		142.018	11269.4
120	21879.1		145.321	11943.3
122.727	21097.9		148.624	12525.6
125.455	19911		151.927	12846.9
128.182	18597.8		155.229	13074.4
130.909	17225.9		158.532	13569.1
133.636	15691.7		161.835	14331.1
136.364	14209.2		165.138	14823.2
139.091	12921.4		168.44	15003.2
141.818	11737.9		171.743	15586.8
144.545	10614.7		175.046	16618.7
147.273	9492.18		178.349	17205
150	8492.54		181.651	17279
152.727	7625.62		184.954	17421.8
155.455	6904.26		188.257	17650.2
158.182	6204.15		191.56	17942.6
160.909	5567.76		194.862	18252.6
163.636	5087.94		198.165	18367.3
166.364	4656.69		201.468	18334.1
169.091	4366.47		204.771	18145.9
171.818	4300.93		208.073	17885.5
174.545	4275.6		211.376	17615.9
177.273	4143.37		214.679	17279.5
180	4244.93		217.982	17029.7
182.727	4284.17		221.284	16800.9
185.455	4695.45		224.587	16532.1
188.182	4785.93		227.89	16168.6
190.909	5050.76		231.193	15618.3
193.636	5212.77		234.495	14836
196.364	5362.14		237.798	13868.3
199.091	5518.49		241.101	12860
201.818	5735.55		244.404	11925.3
204.545	6075.3		247.706	11103.1
207.273	6312.68		251.009	10423.8
210	6581.08		254.312	9893.95
212.727	6890.71		257.615	9384.97
215.455	7172.91		260.917	8565.97
218.182	7401.24		264.22	7301.77
220.909	7527.91		267.523	6102.79
223.636	7521.4		270.826	5137.32
226.364	7442.18		274.128	4187.98
229.091	7433.76		277.431	3472.16
231.818	7531.43		280.734	2940.98
234.545	7714.06		284.037	2507.59
237.273	8047.7		287.339	2156.54
240	8498.13		290.642	2013.13
242.727	9061.45		293.945	1969.92
245.455	9756.64		297.248	1974.64
248.182	10536		300.55	1972.07
250.909	11301.6		303.853	2039.3
253.636	11944.9		307.156	2194.36
256.364	12456.7		310.459	2447.94
259.091	12858.4		313.761	2793.37
261.818	13229.9		317.064	3292.41
264.545	13594.9		320.367	3905.65
267.273	13866		323.67	4562.55
270	14035.6		326.972	5158.64
272.727	14220.3		330.275	5668.41
275.455	14466.4		333.578	6135.73
278.182	14724		336.881	6565.59
280.909	14969.6		340.183	6989.09
283.636	15256.1		343.486	7393.16
286.364	15606.2		346.789	7737.87
289.091	15715.5		350.092	8050.38
291.818	15379.9		353.394	8313.81
294.545	14899.2		356.697	8482.18
297.273	14492.1		360	8518.77
300	13940.6
302.727	13231.5
305.455	12698.9
308.182	12428.2
310.909	12219
313.636	11964
316.364	11715
319.091	11437.1
321.818	11179.4
324.545	10943.8
327.273	10732.9
330	10506.5
332.727	10356.7
335.455	10281.3
338.182	10222.1
340.909	10187.4
343.636	10345.9
346.364	10457.1
349.091	10490.9
351.818	10631.1
354.545	11000.6
357.273	11281.7
360	11325.6

## Sheet: Figure7c
Frame	Curv	Intensity
25	0.0094	7304.77
26	0.00486667	7152.54
27	-0.00062	6368.01
28	-0.00444	5250.05
29	-0.0061	4786.79
30	-0.00454	4751.26
31	-0.00072	5393.56
32	0.00312	6975.23
33	0.0068	8442.79
34	0.00942	8980.53
35	0.00856	9577.68
36	0.00488	8528.2
37	0.00074	6779.35
38	-0.00324	5987.73
39	-0.00234	6008.88
40	-0.00366667	5721.65
41	0.0114	9289.64

[truncated: 9 more sheets: Figure-S2e, Figure S2f, Figure-S3c, Figure-S3d, Figure-S5b, Figure-S8c, Figure-S8d, Figure-S11a, Figure-S11b]
